# Supplementary material for: Transcriptome Analysis of the Clostridioides difficile Response to Different Doses of Bifidobacterium breve
Source: Front Microbiol. 2020 Jul 31;11:1863. doi: 10.3389/fmicb.2020.01863 (PMC7411088; doi:10.3389/fmicb.2020.01863)
Supplement: Supplementary file 1 [file Table_1.XLS]

## Sheet: Table S1
Table S1 The primer sequences used for validation of RNA-seq results by RT-qPCR.
CDC vs CDL				CDC vs CDH
Gene	Primers name	Primers sequences (5'→3')		Gene	Primers name	Primers sequences (5'→3')
potA	potA-F	GCCAGAAGAAGGAATGTTAAAGGG			16S rRNA	GGAGGCAGCAGTGGGGAATA
	potA-R	GTTCAGTCCCAACCTCAGCA				TGACGGGCGGTGTGTACAAG
speA_1	speA_1-F	ACTGGAGGAGCATTGACACA		spoIIE	spoIIE-F	GCAAAGAAGTGTAGCAGTTGTGA
	speA_1-R	GCTTTTGACAGTTGCTTTTCACC			spoIIE-R	CGAATGCCGCCGTAGTAAAA
potC	potC-F	AGCTATGGACTTGGGAGCAAC		spoIIP	spoIIP-F	AGCAAAGGATGGGGTGTAGTC
	potC-R	GATTGCTTACACCATTTCCAGCA			spoIIP-R	GGTCTTTTTCCTTAGTGGCTGG
prlA	prlA-F	CAGGTATAAGACCAGGTGAGCC		rbsB	rbsB-F	GCTGCACTTGAATCTGCAAAAA
	prlA-R	GTAAGAGCTGGCACCATAGCA			rbsB-R	ACGTCCCATCTCTTTAGGTTGT
murI	murI-F	TGTTGAAGAAGGATGGGCAAA		tcdB	tcdB-F	GAGAATGGAAGGTGGTTCAGGT
	murI-R	TCCTTTGCAGTCTCTTTAGCTGG			tcdB-R	CCATCCTGTTTCCCAAGCAA
dltD	dltD-F	GACGGAGTCACAAGTCACCA		tcdA	tcdA-F	GCTTTCGCTTTAGGCAGTGTT
	dltD-R	TGCTTTATACTCATCACTTCCCCA			tcdA-R	ATGGCTGGGTTAAGGTGTTGG
spaK	spaK-F	GGACATTCTGGTCTTGGGCTT		spo0A	spo0A-F	AGCGCAATAAATCTAGGAGCAGA
	spaK-R	TTTCACACATGCTCCACCTGA			spo0A-R	TGGTCTAGGTTTTGGCTCAACT
srlE'	srlE'-F	CATTTCCGTTGTTGTCTCCGT		fruK	fruK-F	CAGGTGATTCAATGGTAGCAGG
	srlE'-R	CTGTACCAACCAATACCCCCA			fruK-R	AAAGCAGTTGCACTACCTGAA
eno	eno-F	TGTGGTGTAGGTGACGAAGG		pfkA	pfkA-F	AAGGAGTCGGAAGTGCTAGTG
	eno-R	GCAGCAACGTCAAGACCTAA			pfkA-R	AGTTGGGCTTCCTCCTCTTTG
fruK	fruK-F	CAGGTGATTCAATGGTAGCAGG		leuB	leuB-F	TGATGGTGTTGGACCGGAAA
	fruK-R	AAAGCAGTTGCACTACCTGAA			leuB-R	TCATCAATCGCGCATCCTCC
pgm2	pgm2-F	GTTAGACGTGCGACACTGGG		ilvB	ilvB-F	GTGCGTATGAATGGAGCAAAGG
	pgm2-R	TCCCTTTTGCTTACCTTCTTCTCC			ilvB-R	AAGAGGTATCACGGCTCCAC
lepA	lepA-F	TTTGCCAGGAAAGACGTGGA		leuB	leuB-F	TGATGGTGTTGGACCGGAAA
	lepA-R	GAGGAAGGTCATAGTGAAGCA			leuB-R	TCATCAATCGCGCATCCTCC
fliC	fliC-F	GCAGATGGAACTTCTGGAACA		thiK	thiK-F	AGGAACTGGATGTATGACTGCT
	fliC-R	TGTTGTGCCCCTAATTTTGCT			thiK-R	ACACCCATTGTTGCTGCTTC
crr	crr-F	GGCGAAGGTTTTGAGGTATTGG		appF	appF-F	CGCAGTACCAATACAAGACCC
	crr-R	ATCTTTCCCACCTTCAACACT			appF-R	TTGGTGGATTTGTTGGAGATGG
glgP	glgP-F	AACTGGCTTACAGAAGGACGA		glgC	glgC-F	TGGGAAGTCATTGGGATTTGGA
	glgP-R	CCTCACCACCAAACTTCACCA			glgC-R	ATCGCATGTGCTGTACCATT
ntpD	ntpD-F	CGATTGCGTGAAGAAGCAGA		glgP	glgP-F	AACTGGCTTACAGAAGGACGA
	ntpD-R	AGTGCTGAACCCAGATACTCC			glgP-R	CCTCACCACCAAACTTCACCA
cooS	cooS-F	GACTCCAAGGGGGTTATGTGG		ptsG	ptsG-F	TTTGCAGTTGGGGTAGCTGT
	cooS-R	TAGCATGGTCTGAATGGGCAG			ptsG-R	CACCTGCCATAACACCCATAGA
serA	serA-F	TAAACTGTGCAAGAGGCGGT		crr	crr-F	GGCGAAGGTTTTGAGGTATTGG
	serA-R	GCCCCAATATGAGGTGTAGGA			crr-R	ATCTTTCCCACCTTCAACACT
thlA1	thlA1-F	GCTGCCCAATCTGTAGCTGT		srlA	srlA-F	GGTGCAGAGTGGTTTATCGG
	thlA1-R	GTAGTTCCCATTCCACCGCC			srlA-R	AGCGTTGGAAGAGTACCTGAAA
crt2	crt2-F	GCTGCTGTAAACGGATTTGCT		hymB	hymB-F	AGGTGCTTTCGTTTGTGGTG
	crt2-R	TGCTTTTGCCATTCCAACCAA			hymB-R	GGCAAACCAATCTCCACCCTT
adhE_2	adhE_2-F	GCAGGCTTTGAAGTCCCAGT		cysM	cysM-F	GAGGGCTTAGAGCAAAGAGGAG
	adhE_2-R	ATGCCCAAATCCACCATCTTCT			cysM-R	AACGCTCATTGTTTCGGGCA
gatD	gatD-F	TGGGTAGTGGAACAATGGGG		cysA	cysA-F	GTGCTAAAATGGGGGAAGGT
	gatD-R	TGCTATAATTGTTCCTGCCCCT			cysA-R	TACCTACTTCCGCTGTCTCTC
malY	malY-F	GGTCATGCCAGAAGGCTGTT		thlA2	thlA2-F	CGTATCAGCAGTCAGAACACCT
	malY-R	TCACCATATACAGACCCCGACA			thlA2-R	GCAACATTCTGTCCAAGCCC
ctfB	ctfB-F	TGTTCTTGGCGCACTTCAGG		ctfB	ctfB-F	TGTTCTTGGCGCACTTCAGG
	ctfB-R	GGTCCATAGCTCCACCCATAC			ctfB-R	GGTCCATAGCTCCACCCATAC
lplA	lplA-F	TCTGGTGGTGGAGCTGTATTTC		thiH_2	thiH_2-F	TGGAGACCATAGAAGCCCTGT
	lplA-R	CTTCCAGAAAATTCGGCATTGA			thiH_2-R	ATCGCCAGTTCTACCTTTACGA
leuD	leuD-F	TGAATGTGAAGAAGCTGCCAA		acpP_1	acpP_1-F	AGCAGAACAATTAGGGGTAGACAA
	leuD-R	AACTCAGGAAATGGTTCTGCTT			acpP_1-R	TTCTCAGCTTCCTCGTCTGGT
ldh_1	ldh_1-F	AGTTGATTCTGGCTTTGATGGT		cheB	cheB-F	AGCCTGATTTGATGTTGCTTG
	ldh_1-R	AGCTGTTCCAGTTCCAATGACT			cheB-R	CGCTCCAAGTTTTATGGCTTC
ptsG	ptsG-F	TTTGCAGTTGGGGTAGCTGT
	ptsG-R	CACCTGCCATAACACCCATAGA

## Sheet: Table S2
Table S2 Top 20 genes with the greatest changes in up- and down-regulated levels in CDL and CDH
CDC vs CDL
Gene_ID	FC	log2FC	Regulation	Locus	Protein name
CDIF1296T_01114	75.85	6.25	UR	-	transcriptional regulator
CDIF1296T_01115	67.65	6.08	UR	potA	spermidine/putrescine ABC transporter ATP-binding protein
CDIF1296T_02378	66.64	6.06	UR	fruK	1-phosphofructokinase
CDIF1296T_01054	59.4	5.89	UR	speA_1	arginine decarboxylase
CDIF1296T_01055	50.61	5.66	UR	speD	S-adenosylmethionine decarboxylase proenzyme
CDIF1296T_03318	46.68	5.54	UR		MarR family transcriptional regulator
CDIF1296T_01116	46.16	5.53	UR	potB	spermidine/putrescine ABC transporter permease
CDIF1296T_01245	41.17	5.36	UR		hypothetical protein CDIF1296T_01245
CDIF1296T_01117	39.34	5.3	UR	potC	spermidine/putrescine ABC transporter permease
CDIF1296T_01056	38.94	5.28	UR	speE	spermidine synthase
CDIF1296T_00538	37.98	5.25	UR		ArsR family transcriptional regulator
CDIF1296T_01585	36.7	5.2	UR		NADP oxidoreductase, coenzyme F420-dependent
CDIF1296T_01057	35.49	5.15	UR	speB	agmatinase
CDIF1296T_02728	34.7	5.12	UR		carbon starvation
CDIF1296T_02986	32.02	5	UR		MarR family transcriptional regulator
CDIF1296T_01584	31.33	4.97	UR	panB	3-methyl-2-oxobutanoate hydroxymethyltransferase
CDIF1296T_02317	30.95	4.95	UR		MarR family transcriptional regulator
CDIF1296T_01118	27.74	4.79	UR	potD	spermidine/putrescine ABC transporter substrate-binding protein
CDIF1296T_03317	26.98	4.75	UR		Na+ driven multidrug efflux pump
CDIF1296T_02197	26.84	4.75	UR		Na(+)/H(+) antiporter
CDIF1296T_03392	181.81	-7.51	DR		PTS system transporter subunit IID
CDIF1296T_03108	152.36	-7.25	DR	crr	PTS system glucose-specific transporter subunit IIA
CDIF1296T_03109	142.21	-7.15	DR	-	phosphosugar isomerase
CDIF1296T_03393	114.38	-6.84	DR		PTS system transporter subunit IIC
CDIF1296T_03391	113.6	-6.83	DR		phosphosugar isomerase
CDIF1296T_03034	101.94	-6.67	DR	ntpD	V-type ATP synthase subunit D
CDIF1296T_03394	94.48	-6.56	DR		PTS system transporter subunit IIA
CDIF1296T_03035	89.64	-6.49	DR	ntpB	V-type ATP synthase subunit B
CDIF1296T_03110	78.3	-6.29	DR	malY	bifunctional protein: repressor/cystathionine beta-lyase
CDIF1296T_00997	68.44	-6.1	DR		putative membrane protein
CDIF1296T_03036	62.11	-5.96	DR	ntpA	V-type ATP synthase subunit A
CDIF1296T_03395	61.92	-5.95	DR		PTS system transporter subunit IIB
CDIF1296T_02892	60.61	-5.92	DR		hypothetical protein CDIF1296T_02892
CDIF1296T_02809	59.91	-5.9	DR	ctfB	butyrate--acetoacetate CoA-transferase subunit B
CDIF1296T_00897	55.04	-5.78	DR		carbon monoxide dehydrogenase/acetyl-CoA synthase complex, methyltransferase subunit
CDIF1296T_00894	54.66	-5.77	DR		carbon monoxide dehydrogenase/acetyl-CoA synthase complex, nickel-inserting subunit
CDIF1296T_00896	52.94	-5.73	DR		acetyl-CoA decarbonylase/synthase complex subunit gamma
CDIF1296T_00585	51.81	-5.7	DR	bglG_1	beta-glucoside bgl operon transcription antiterminator
CDIF1296T_03178	51.12	-5.68	DR		hypothetical protein CDIF1296T_03178
CDIF1296T_00104	50.11	-5.65	DR		PTS system transporter subunit IIB
CDC vs CDH
Gene_ID	FC	log2FC	Regulation	Locus	Protein name
CDIF1296T_01782	72.97	6.19	UR	ribH	riboflavin synthase subunit beta
CDIF1296T_01783	62.85	5.97	UR	ribA	riboflavin biosynthesis protein
CDIF1296T_03608	56.76	5.83	UR	spoIIE	stage II sporulation protein e
CDIF1296T_01899	36.89	5.21	ND		SH3 type 3 domain-containing protein
CDIF1296T_01272	31.26	4.97	UR	spoIIIAE	stage III sporulation-like protein
CDIF1296T_03880	29.29	4.87	UR		Phage gp6-like head-tail connector protein (plasmid)
CDIF1296T_02591	28.32	4.82	UR	spoIIP	stage II sporulation protein P
CDIF1296T_02592	27.7	4.79	UR	gpr	germination protease
CDIF1296T_01902	27.26	4.77	UR		conjugal transfer protein
CDIF1296T_00377	26.27	4.72	UR		phage protein
CDIF1296T_00961	24.58	4.62	UR		putative permease
CDIF1296T_03834	24.27	4.6	UR		DNA modification methylase (plasmid)
CDIF1296T_03671	23.35	4.55	UR		hypothetical protein CDIF1296T_03671
CDIF1296T_01784	19.47	4.28	UR	ribB	riboflavin synthase subunit alpha
CDIF1296T_00367	19.07	4.25	UR		hypothetical protein CDIF1296T_00367
CDIF1296T_02948	19.02	4.25	UR		hypothetical protein CDIF1296T_02948
CDIF1296T_00241	18.73	4.23	UR		cell wall endopeptidase
CDIF1296T_01270	18.61	4.22	UR	spoIIIAC	stage III sporulation protein AC
CDIF1296T_00147	18.41	4.2	UR	rpmC	50S ribosomal protein L29
CDIF1296T_02900	17.48	4.13	UR	uppS_2	undecaprenyl pyrophosphate synthetase
CDIF1296T_03110	784.76	-9.62	DR	malY	bifunctional protein: repressor/cystathionine beta-lyase
CDIF1296T_00418	395.15	-8.63	DR		sugar-phosphate kinase
CDIF1296T_03111	331.86	-8.37	DR	malX	PTS system maltose and glucose-specific transporter subunit IIBC
CDIF1296T_03109	290.53	-8.18	DR		phosphosugar isomerase
CDIF1296T_00417	228.38	-7.84	DR		PTS system fructose-like transporter subunit EIIB
CDIF1296T_03108	186.4	-7.54	DR	crr	PTS system glucose-specific transporter subunit IIA
CDIF1296T_00415	155.75	-7.28	DR		PTS system transporter subunit IIA
CDIF1296T_00416	128.72	-7.01	DR		fructose-like permease EIIC subunit 2
CDIF1296T_00419	75.78	-6.24	DR		hydrolase
CDIF1296T_02635	71.06	-6.15	DR		transcriptional antiterminator
CDIF1296T_00106	52.41	-5.71	DR		hypothetical protein CDIF1296T_00106
CDIF1296T_02798	52.22	-5.71	DR	ptsG	PTS system glucose-specific transporter subunit IIBC
CDIF1296T_00414	44.51	-5.48	DR		transcription antiterminator
CDIF1296T_00103	43.7	-5.45	DR		PTS system transporter subunit IIA
CDIF1296T_03094	40.46	-5.34	DR		glycosyl hydrolase
CDIF1296T_02636	36.5	-5.19	DR		PTS system transporter subunit IIA
CDIF1296T_03047	35.5	-5.15	DR	adhE_2	bifunctional acetaldehyde-CoA/alcohol dehydrogenase
CDIF1296T_02808	33.32	-5.06	DR	ctfA	butyrate--acetoacetate CoA-transferase subunit A
CDIF1296T_02807	29.9	-4.9	DR	thlA2	acetyl-CoA acetyltransferase
CDIF1296T_03095	28.83	-4.85	DR		PTS system transporter subunit IIC

## Sheet: Table S3
Table S3 GO enrichment analysis of DEGs in different groups.
CDC vs CDL
Category	GO.ID	Term	Up	Down	DEG	Total	Pvalue	FDR	Up_Gene	Down_Gene
CC	GO:0005840	ribosome	52	0	52	58	6.4e-11	4.31147e-08	gene-CDIF1296T_00123(CDIF1296T_00123),gene-CDIF1296T_00125(CDIF1296T_00125),gene-CDIF1296T_00126(CDIF1296T_00126),gene-CDIF1296T_00127(CDIF1296T_00127),gene-CDIF1296T_00129(CDIF1296T_00129),gene-CDIF1296T_00130(CDIF1296T_00130),gene-CDIF1296T_00134(CDIF1296T_00134),gene-CDIF1296T_00135(CDIF1296T_00135),gene-CDIF1296T_00138(CDIF1296T_00138),gene-CDIF1296T_00139(CDIF1296T_00139),gene-CDIF1296T_0014…	-
CC	GO:0030529	intracellular ribonucleoprotein complex	52	0	52	59	2.9e-10	1.17218e-07	gene-CDIF1296T_00123(CDIF1296T_00123),gene-CDIF1296T_00125(CDIF1296T_00125),gene-CDIF1296T_00126(CDIF1296T_00126),gene-CDIF1296T_00127(CDIF1296T_00127),gene-CDIF1296T_00129(CDIF1296T_00129),gene-CDIF1296T_00130(CDIF1296T_00130),gene-CDIF1296T_00134(CDIF1296T_00134),gene-CDIF1296T_00135(CDIF1296T_00135),gene-CDIF1296T_00138(CDIF1296T_00138),gene-CDIF1296T_00139(CDIF1296T_00139),gene-CDIF1296T_0014…	-
CC	GO:1990904	ribonucleoprotein complex	52	0	52	59	2.9e-10	1.17218e-07	gene-CDIF1296T_00123(CDIF1296T_00123),gene-CDIF1296T_00125(CDIF1296T_00125),gene-CDIF1296T_00126(CDIF1296T_00126),gene-CDIF1296T_00127(CDIF1296T_00127),gene-CDIF1296T_00129(CDIF1296T_00129),gene-CDIF1296T_00130(CDIF1296T_00130),gene-CDIF1296T_00134(CDIF1296T_00134),gene-CDIF1296T_00135(CDIF1296T_00135),gene-CDIF1296T_00138(CDIF1296T_00138),gene-CDIF1296T_00139(CDIF1296T_00139),gene-CDIF1296T_0014…	-
CC	GO:0043229	intracellular organelle	57	0	57	67	7.8e-10	2.25197e-07	gene-CDIF1296T_00005(CDIF1296T_00005),gene-CDIF1296T_00006(CDIF1296T_00006),gene-CDIF1296T_00031(CDIF1296T_00031),gene-CDIF1296T_00123(CDIF1296T_00123),gene-CDIF1296T_00125(CDIF1296T_00125),gene-CDIF1296T_00126(CDIF1296T_00126),gene-CDIF1296T_00127(CDIF1296T_00127),gene-CDIF1296T_00129(CDIF1296T_00129),gene-CDIF1296T_00130(CDIF1296T_00130),gene-CDIF1296T_00134(CDIF1296T_00134),gene-CDIF1296T_0013…	-
CC	GO:0043232	intracellular non-membrane-bounded organelle	57	0	57	67	7.8e-10	2.25197e-07	gene-CDIF1296T_00005(CDIF1296T_00005),gene-CDIF1296T_00006(CDIF1296T_00006),gene-CDIF1296T_00031(CDIF1296T_00031),gene-CDIF1296T_00123(CDIF1296T_00123),gene-CDIF1296T_00125(CDIF1296T_00125),gene-CDIF1296T_00126(CDIF1296T_00126),gene-CDIF1296T_00127(CDIF1296T_00127),gene-CDIF1296T_00129(CDIF1296T_00129),gene-CDIF1296T_00130(CDIF1296T_00130),gene-CDIF1296T_00134(CDIF1296T_00134),gene-CDIF1296T_0013…	-
CC	GO:0032991	macromolecular complex	74	17	91	121	2.4e-09	6.063e-07	gene-CDIF1296T_00002(CDIF1296T_00002),gene-CDIF1296T_00030(CDIF1296T_00030),gene-CDIF1296T_00123(CDIF1296T_00123),gene-CDIF1296T_00125(CDIF1296T_00125),gene-CDIF1296T_00126(CDIF1296T_00126),gene-CDIF1296T_00127(CDIF1296T_00127),gene-CDIF1296T_00129(CDIF1296T_00129),gene-CDIF1296T_00130(CDIF1296T_00130),gene-CDIF1296T_00134(CDIF1296T_00134),gene-CDIF1296T_00135(CDIF1296T_00135),gene-CDIF1296T_0013…	gene-CDIF1296T_00412(CDIF1296T_00412),gene-CDIF1296T_00553(CDIF1296T_00553),gene-CDIF1296T_00899(CDIF1296T_00899),gene-CDIF1296T_01022(CDIF1296T_01022),gene-CDIF1296T_02463(CDIF1296T_02463),gene-CDIF1296T_02465(CDIF1296T_02465),gene-CDIF1296T_02466(CDIF1296T_02466),gene-CDIF1296T_02467(CDIF1296T_02467),gene-CDIF1296T_02803(CDIF1296T_02803),gene-CDIF1296T_03034(CDIF1296T_03034),gene-CDIF1296T_0303…
CC	GO:0044444	cytoplasmic part	54	6	60	73	4.4e-09	9.88044e-07	gene-CDIF1296T_00123(CDIF1296T_00123),gene-CDIF1296T_00125(CDIF1296T_00125),gene-CDIF1296T_00126(CDIF1296T_00126),gene-CDIF1296T_00127(CDIF1296T_00127),gene-CDIF1296T_00129(CDIF1296T_00129),gene-CDIF1296T_00130(CDIF1296T_00130),gene-CDIF1296T_00134(CDIF1296T_00134),gene-CDIF1296T_00135(CDIF1296T_00135),gene-CDIF1296T_00138(CDIF1296T_00138),gene-CDIF1296T_00139(CDIF1296T_00139),gene-CDIF1296T_0014…	gene-CDIF1296T_00444(CDIF1296T_00444),gene-CDIF1296T_00899(CDIF1296T_00899),gene-CDIF1296T_02463(CDIF1296T_02463),gene-CDIF1296T_02465(CDIF1296T_02465),gene-CDIF1296T_02466(CDIF1296T_02466),gene-CDIF1296T_02467(CDIF1296T_02467)
CC	GO:0043226	organelle	57	7	64	86	1.5e-06	0.000252625	gene-CDIF1296T_00005(CDIF1296T_00005),gene-CDIF1296T_00006(CDIF1296T_00006),gene-CDIF1296T_00031(CDIF1296T_00031),gene-CDIF1296T_00123(CDIF1296T_00123),gene-CDIF1296T_00125(CDIF1296T_00125),gene-CDIF1296T_00126(CDIF1296T_00126),gene-CDIF1296T_00127(CDIF1296T_00127),gene-CDIF1296T_00129(CDIF1296T_00129),gene-CDIF1296T_00130(CDIF1296T_00130),gene-CDIF1296T_00134(CDIF1296T_00134),gene-CDIF1296T_0013…	gene-CDIF1296T_00437(CDIF1296T_00437),gene-CDIF1296T_00440(CDIF1296T_00440),gene-CDIF1296T_00441(CDIF1296T_00441),gene-CDIF1296T_00444(CDIF1296T_00444),gene-CDIF1296T_00446(CDIF1296T_00446),gene-CDIF1296T_00448(CDIF1296T_00448),gene-CDIF1296T_00468(CDIF1296T_00468)
CC	GO:0043228	non-membrane-bounded organelle	57	7	64	86	1.5e-06	0.000252625	gene-CDIF1296T_00005(CDIF1296T_00005),gene-CDIF1296T_00006(CDIF1296T_00006),gene-CDIF1296T_00031(CDIF1296T_00031),gene-CDIF1296T_00123(CDIF1296T_00123),gene-CDIF1296T_00125(CDIF1296T_00125),gene-CDIF1296T_00126(CDIF1296T_00126),gene-CDIF1296T_00127(CDIF1296T_00127),gene-CDIF1296T_00129(CDIF1296T_00129),gene-CDIF1296T_00130(CDIF1296T_00130),gene-CDIF1296T_00134(CDIF1296T_00134),gene-CDIF1296T_0013…	gene-CDIF1296T_00437(CDIF1296T_00437),gene-CDIF1296T_00440(CDIF1296T_00440),gene-CDIF1296T_00441(CDIF1296T_00441),gene-CDIF1296T_00444(CDIF1296T_00444),gene-CDIF1296T_00446(CDIF1296T_00446),gene-CDIF1296T_00448(CDIF1296T_00448),gene-CDIF1296T_00468(CDIF1296T_00468)
CC	GO:0016469	proton-transporting two-sector ATPase complex	9	6	15	15	2.7e-05	0.0030315	gene-CDIF1296T_03583(CDIF1296T_03583),gene-CDIF1296T_03584(CDIF1296T_03584),gene-CDIF1296T_03585(CDIF1296T_03585),gene-CDIF1296T_03586(CDIF1296T_03586),gene-CDIF1296T_03587(CDIF1296T_03587),gene-CDIF1296T_03588(CDIF1296T_03588),gene-CDIF1296T_03589(CDIF1296T_03589),gene-CDIF1296T_03590(CDIF1296T_03590),gene-CDIF1296T_03591(CDIF1296T_03591)	gene-CDIF1296T_03034(CDIF1296T_03034),gene-CDIF1296T_03035(CDIF1296T_03035),gene-CDIF1296T_03036(CDIF1296T_03036),gene-CDIF1296T_03039(CDIF1296T_03039),gene-CDIF1296T_03040(CDIF1296T_03040),gene-CDIF1296T_03041(CDIF1296T_03041)
MF	GO:0005198	structural molecule activity	50	4	54	59	1.7e-12	3.4357e-09	gene-CDIF1296T_00123(CDIF1296T_00123),gene-CDIF1296T_00125(CDIF1296T_00125),gene-CDIF1296T_00126(CDIF1296T_00126),gene-CDIF1296T_00127(CDIF1296T_00127),gene-CDIF1296T_00129(CDIF1296T_00129),gene-CDIF1296T_00130(CDIF1296T_00130),gene-CDIF1296T_00134(CDIF1296T_00134),gene-CDIF1296T_00135(CDIF1296T_00135),gene-CDIF1296T_00138(CDIF1296T_00138),gene-CDIF1296T_00139(CDIF1296T_00139),gene-CDIF1296T_0014…	gene-CDIF1296T_00440(CDIF1296T_00440),gene-CDIF1296T_00441(CDIF1296T_00441),gene-CDIF1296T_00448(CDIF1296T_00448),gene-CDIF1296T_02001(CDIF1296T_02001)
MF	GO:0003735	structural constituent of ribosome	50	0	50	54	3.9e-12	3.94095e-09	gene-CDIF1296T_00123(CDIF1296T_00123),gene-CDIF1296T_00125(CDIF1296T_00125),gene-CDIF1296T_00126(CDIF1296T_00126),gene-CDIF1296T_00127(CDIF1296T_00127),gene-CDIF1296T_00129(CDIF1296T_00129),gene-CDIF1296T_00130(CDIF1296T_00130),gene-CDIF1296T_00134(CDIF1296T_00134),gene-CDIF1296T_00135(CDIF1296T_00135),gene-CDIF1296T_00138(CDIF1296T_00138),gene-CDIF1296T_00139(CDIF1296T_00139),gene-CDIF1296T_0014…	-
MF	GO:0019843	rRNA binding	36	0	36	40	3.4e-08	6.8714e-06	gene-CDIF1296T_00126(CDIF1296T_00126),gene-CDIF1296T_00127(CDIF1296T_00127),gene-CDIF1296T_00129(CDIF1296T_00129),gene-CDIF1296T_00134(CDIF1296T_00134),gene-CDIF1296T_00135(CDIF1296T_00135),gene-CDIF1296T_00139(CDIF1296T_00139),gene-CDIF1296T_00140(CDIF1296T_00140),gene-CDIF1296T_00141(CDIF1296T_00141),gene-CDIF1296T_00142(CDIF1296T_00142),gene-CDIF1296T_00143(CDIF1296T_00143),gene-CDIF1296T_0014…	-
MF	GO:0003723	RNA binding	71	5	76	116	0.00015	0.0144357	gene-CDIF1296T_00003(CDIF1296T_00003),gene-CDIF1296T_00114(CDIF1296T_00114),gene-CDIF1296T_00122(CDIF1296T_00122),gene-CDIF1296T_00126(CDIF1296T_00126),gene-CDIF1296T_00127(CDIF1296T_00127),gene-CDIF1296T_00129(CDIF1296T_00129),gene-CDIF1296T_00134(CDIF1296T_00134),gene-CDIF1296T_00135(CDIF1296T_00135),gene-CDIF1296T_00136(CDIF1296T_00136),gene-CDIF1296T_00137(CDIF1296T_00137),gene-CDIF1296T_0013…	gene-CDIF1296T_00084(CDIF1296T_00084),gene-CDIF1296T_00443(CDIF1296T_00443),gene-CDIF1296T_00585(CDIF1296T_00585),gene-CDIF1296T_03112(CDIF1296T_03112),gene-CDIF1296T_03457(CDIF1296T_03457)
MF	GO:0019829	cation-transporting ATPase activity	14	8	22	26	0.00016	0.0146982	gene-CDIF1296T_00539(CDIF1296T_00539),gene-CDIF1296T_01115(CDIF1296T_01115),gene-CDIF1296T_01667(CDIF1296T_01667),gene-CDIF1296T_01668(CDIF1296T_01668),gene-CDIF1296T_01669(CDIF1296T_01669),gene-CDIF1296T_02975(CDIF1296T_02975),gene-CDIF1296T_03583(CDIF1296T_03583),gene-CDIF1296T_03584(CDIF1296T_03584),gene-CDIF1296T_03585(CDIF1296T_03585),gene-CDIF1296T_03586(CDIF1296T_03586),gene-CDIF1296T_0358…	gene-CDIF1296T_00751(CDIF1296T_00751),gene-CDIF1296T_01717(CDIF1296T_01717),gene-CDIF1296T_02212(CDIF1296T_02212),gene-CDIF1296T_03034(CDIF1296T_03034),gene-CDIF1296T_03035(CDIF1296T_03035),gene-CDIF1296T_03036(CDIF1296T_03036),gene-CDIF1296T_03039(CDIF1296T_03039),gene-CDIF1296T_03484(CDIF1296T_03484)
MF	GO:0044769	ATPase activity, coupled to transmembrane movement of ions, rotational mechanism	8	4	12	12	0.00018	0.0149945	gene-CDIF1296T_03583(CDIF1296T_03583),gene-CDIF1296T_03584(CDIF1296T_03584),gene-CDIF1296T_03585(CDIF1296T_03585),gene-CDIF1296T_03586(CDIF1296T_03586),gene-CDIF1296T_03587(CDIF1296T_03587),gene-CDIF1296T_03588(CDIF1296T_03588),gene-CDIF1296T_03589(CDIF1296T_03589),gene-CDIF1296T_03590(CDIF1296T_03590)	gene-CDIF1296T_03034(CDIF1296T_03034),gene-CDIF1296T_03035(CDIF1296T_03035),gene-CDIF1296T_03036(CDIF1296T_03036),gene-CDIF1296T_03039(CDIF1296T_03039)
MF	GO:0046933	proton-transporting ATP synthase activity, rotational mechanism	8	4	12	12	0.00018	0.0149945	gene-CDIF1296T_03583(CDIF1296T_03583),gene-CDIF1296T_03584(CDIF1296T_03584),gene-CDIF1296T_03585(CDIF1296T_03585),gene-CDIF1296T_03586(CDIF1296T_03586),gene-CDIF1296T_03587(CDIF1296T_03587),gene-CDIF1296T_03588(CDIF1296T_03588),gene-CDIF1296T_03589(CDIF1296T_03589),gene-CDIF1296T_03590(CDIF1296T_03590)	gene-CDIF1296T_03034(CDIF1296T_03034),gene-CDIF1296T_03035(CDIF1296T_03035),gene-CDIF1296T_03036(CDIF1296T_03036),gene-CDIF1296T_03039(CDIF1296T_03039)
MF	GO:0046992	oxidoreductase activity, acting on X-H and Y-H to form an X-Y bond	8	7	15	17	0.00082	0.0394576	gene-CDIF1296T_00255(CDIF1296T_00255),gene-CDIF1296T_01833(CDIF1296T_01833),gene-CDIF1296T_03350(CDIF1296T_03350),gene-CDIF1296T_03351(CDIF1296T_03351),gene-CDIF1296T_03352(CDIF1296T_03352),gene-CDIF1296T_03353(CDIF1296T_03353),gene-CDIF1296T_03354(CDIF1296T_03354),gene-CDIF1296T_03356(CDIF1296T_03356)	gene-CDIF1296T_02461(CDIF1296T_02461),gene-CDIF1296T_02462(CDIF1296T_02462),gene-CDIF1296T_02463(CDIF1296T_02463),gene-CDIF1296T_02465(CDIF1296T_02465),gene-CDIF1296T_02466(CDIF1296T_02466),gene-CDIF1296T_02467(CDIF1296T_02467),gene-CDIF1296T_02468(CDIF1296T_02468)
MF	GO:0050485	oxidoreductase activity, acting on X-H and Y-H to form an X-Y bond, with a disulfide as acceptor	8	7	15	17	0.00082	0.0394576	gene-CDIF1296T_00255(CDIF1296T_00255),gene-CDIF1296T_01833(CDIF1296T_01833),gene-CDIF1296T_03350(CDIF1296T_03350),gene-CDIF1296T_03351(CDIF1296T_03351),gene-CDIF1296T_03352(CDIF1296T_03352),gene-CDIF1296T_03353(CDIF1296T_03353),gene-CDIF1296T_03354(CDIF1296T_03354),gene-CDIF1296T_03356(CDIF1296T_03356)	gene-CDIF1296T_02461(CDIF1296T_02461),gene-CDIF1296T_02462(CDIF1296T_02462),gene-CDIF1296T_02463(CDIF1296T_02463),gene-CDIF1296T_02465(CDIF1296T_02465),gene-CDIF1296T_02466(CDIF1296T_02466),gene-CDIF1296T_02467(CDIF1296T_02467),gene-CDIF1296T_02468(CDIF1296T_02468)
MF	GO:0015078	hydrogen ion transmembrane transporter activity	11	6	17	20	0.00087	0.0399607	gene-CDIF1296T_00818(CDIF1296T_00818),gene-CDIF1296T_03013(CDIF1296T_03013),gene-CDIF1296T_03583(CDIF1296T_03583),gene-CDIF1296T_03584(CDIF1296T_03584),gene-CDIF1296T_03585(CDIF1296T_03585),gene-CDIF1296T_03586(CDIF1296T_03586),gene-CDIF1296T_03587(CDIF1296T_03587),gene-CDIF1296T_03588(CDIF1296T_03588),gene-CDIF1296T_03589(CDIF1296T_03589),gene-CDIF1296T_03590(CDIF1296T_03590),gene-CDIF1296T_0359…	gene-CDIF1296T_03034(CDIF1296T_03034),gene-CDIF1296T_03035(CDIF1296T_03035),gene-CDIF1296T_03036(CDIF1296T_03036),gene-CDIF1296T_03039(CDIF1296T_03039),gene-CDIF1296T_03040(CDIF1296T_03040),gene-CDIF1296T_03041(CDIF1296T_03041)
BP	GO:0006412	translation	66	7	73	103	7.9e-06	0.00114042	gene-CDIF1296T_00114(CDIF1296T_00114),gene-CDIF1296T_00122(CDIF1296T_00122),gene-CDIF1296T_00123(CDIF1296T_00123),gene-CDIF1296T_00125(CDIF1296T_00125),gene-CDIF1296T_00126(CDIF1296T_00126),gene-CDIF1296T_00127(CDIF1296T_00127),gene-CDIF1296T_00129(CDIF1296T_00129),gene-CDIF1296T_00130(CDIF1296T_00130),gene-CDIF1296T_00134(CDIF1296T_00134),gene-CDIF1296T_00135(CDIF1296T_00135),gene-CDIF1296T_0013…	gene-CDIF1296T_00024(CDIF1296T_00024),gene-CDIF1296T_00084(CDIF1296T_00084),gene-CDIF1296T_00112(CDIF1296T_00112),gene-CDIF1296T_00113(CDIF1296T_00113),gene-CDIF1296T_00733(CDIF1296T_00733),gene-CDIF1296T_02647(CDIF1296T_02647),gene-CDIF1296T_02982(CDIF1296T_02982)
BP	GO:0043043	peptide biosynthetic process	66	7	73	103	7.9e-06	0.00114042	gene-CDIF1296T_00114(CDIF1296T_00114),gene-CDIF1296T_00122(CDIF1296T_00122),gene-CDIF1296T_00123(CDIF1296T_00123),gene-CDIF1296T_00125(CDIF1296T_00125),gene-CDIF1296T_00126(CDIF1296T_00126),gene-CDIF1296T_00127(CDIF1296T_00127),gene-CDIF1296T_00129(CDIF1296T_00129),gene-CDIF1296T_00130(CDIF1296T_00130),gene-CDIF1296T_00134(CDIF1296T_00134),gene-CDIF1296T_00135(CDIF1296T_00135),gene-CDIF1296T_0013…	gene-CDIF1296T_00024(CDIF1296T_00024),gene-CDIF1296T_00084(CDIF1296T_00084),gene-CDIF1296T_00112(CDIF1296T_00112),gene-CDIF1296T_00113(CDIF1296T_00113),gene-CDIF1296T_00733(CDIF1296T_00733),gene-CDIF1296T_02647(CDIF1296T_02647),gene-CDIF1296T_02982(CDIF1296T_02982)
BP	GO:0006518	peptide metabolic process	66	8	74	105	9.5e-06	0.00127997	gene-CDIF1296T_00114(CDIF1296T_00114),gene-CDIF1296T_00122(CDIF1296T_00122),gene-CDIF1296T_00123(CDIF1296T_00123),gene-CDIF1296T_00125(CDIF1296T_00125),gene-CDIF1296T_00126(CDIF1296T_00126),gene-CDIF1296T_00127(CDIF1296T_00127),gene-CDIF1296T_00129(CDIF1296T_00129),gene-CDIF1296T_00130(CDIF1296T_00130),gene-CDIF1296T_00134(CDIF1296T_00134),gene-CDIF1296T_00135(CDIF1296T_00135),gene-CDIF1296T_0013…	gene-CDIF1296T_00024(CDIF1296T_00024),gene-CDIF1296T_00084(CDIF1296T_00084),gene-CDIF1296T_00112(CDIF1296T_00112),gene-CDIF1296T_00113(CDIF1296T_00113),gene-CDIF1296T_00733(CDIF1296T_00733),gene-CDIF1296T_01607(CDIF1296T_01607),gene-CDIF1296T_02647(CDIF1296T_02647),gene-CDIF1296T_02982(CDIF1296T_02982)
BP	GO:0043603	cellular amide metabolic process	69	15	84	123	1.7e-05	0.00214731	gene-CDIF1296T_00114(CDIF1296T_00114),gene-CDIF1296T_00122(CDIF1296T_00122),gene-CDIF1296T_00123(CDIF1296T_00123),gene-CDIF1296T_00125(CDIF1296T_00125),gene-CDIF1296T_00126(CDIF1296T_00126),gene-CDIF1296T_00127(CDIF1296T_00127),gene-CDIF1296T_00129(CDIF1296T_00129),gene-CDIF1296T_00130(CDIF1296T_00130),gene-CDIF1296T_00134(CDIF1296T_00134),gene-CDIF1296T_00135(CDIF1296T_00135),gene-CDIF1296T_0013…	gene-CDIF1296T_00024(CDIF1296T_00024),gene-CDIF1296T_00084(CDIF1296T_00084),gene-CDIF1296T_00112(CDIF1296T_00112),gene-CDIF1296T_00113(CDIF1296T_00113),gene-CDIF1296T_00733(CDIF1296T_00733),gene-CDIF1296T_00888(CDIF1296T_00888),gene-CDIF1296T_00890(CDIF1296T_00890),gene-CDIF1296T_00892(CDIF1296T_00892),gene-CDIF1296T_01519(CDIF1296T_01519),gene-CDIF1296T_01607(CDIF1296T_01607),gene-CDIF1296T_0264…
BP	GO:0043604	amide biosynthetic process	69	11	80	117	2.5e-05	0.00297206	gene-CDIF1296T_00114(CDIF1296T_00114),gene-CDIF1296T_00122(CDIF1296T_00122),gene-CDIF1296T_00123(CDIF1296T_00123),gene-CDIF1296T_00125(CDIF1296T_00125),gene-CDIF1296T_00126(CDIF1296T_00126),gene-CDIF1296T_00127(CDIF1296T_00127),gene-CDIF1296T_00129(CDIF1296T_00129),gene-CDIF1296T_00130(CDIF1296T_00130),gene-CDIF1296T_00134(CDIF1296T_00134),gene-CDIF1296T_00135(CDIF1296T_00135),gene-CDIF1296T_0013…	gene-CDIF1296T_00024(CDIF1296T_00024),gene-CDIF1296T_00084(CDIF1296T_00084),gene-CDIF1296T_00112(CDIF1296T_00112),gene-CDIF1296T_00113(CDIF1296T_00113),gene-CDIF1296T_00733(CDIF1296T_00733),gene-CDIF1296T_00888(CDIF1296T_00888),gene-CDIF1296T_00890(CDIF1296T_00890),gene-CDIF1296T_01519(CDIF1296T_01519),gene-CDIF1296T_02647(CDIF1296T_02647),gene-CDIF1296T_02982(CDIF1296T_02982),gene-CDIF1296T_0336…
BP	GO:0009142	nucleoside triphosphate biosynthetic process	10	4	14	14	5.7e-05	0.006063	gene-CDIF1296T_02241(CDIF1296T_02241),gene-CDIF1296T_03583(CDIF1296T_03583),gene-CDIF1296T_03584(CDIF1296T_03584),gene-CDIF1296T_03585(CDIF1296T_03585),gene-CDIF1296T_03586(CDIF1296T_03586),gene-CDIF1296T_03587(CDIF1296T_03587),gene-CDIF1296T_03588(CDIF1296T_03588),gene-CDIF1296T_03589(CDIF1296T_03589),gene-CDIF1296T_03590(CDIF1296T_03590),gene-CDIF1296T_03669(CDIF1296T_03669)	gene-CDIF1296T_03034(CDIF1296T_03034),gene-CDIF1296T_03035(CDIF1296T_03035),gene-CDIF1296T_03036(CDIF1296T_03036),gene-CDIF1296T_03039(CDIF1296T_03039)
BP	GO:0009201	ribonucleoside triphosphate biosynthetic process	9	4	13	13	0.00012	0.012126	gene-CDIF1296T_02241(CDIF1296T_02241),gene-CDIF1296T_03583(CDIF1296T_03583),gene-CDIF1296T_03584(CDIF1296T_03584),gene-CDIF1296T_03585(CDIF1296T_03585),gene-CDIF1296T_03586(CDIF1296T_03586),gene-CDIF1296T_03587(CDIF1296T_03587),gene-CDIF1296T_03588(CDIF1296T_03588),gene-CDIF1296T_03589(CDIF1296T_03589),gene-CDIF1296T_03590(CDIF1296T_03590)	gene-CDIF1296T_03034(CDIF1296T_03034),gene-CDIF1296T_03035(CDIF1296T_03035),gene-CDIF1296T_03036(CDIF1296T_03036),gene-CDIF1296T_03039(CDIF1296T_03039)
BP	GO:0006754	ATP biosynthetic process	8	4	12	12	0.00023	0.0149945	gene-CDIF1296T_03583(CDIF1296T_03583),gene-CDIF1296T_03584(CDIF1296T_03584),gene-CDIF1296T_03585(CDIF1296T_03585),gene-CDIF1296T_03586(CDIF1296T_03586),gene-CDIF1296T_03587(CDIF1296T_03587),gene-CDIF1296T_03588(CDIF1296T_03588),gene-CDIF1296T_03589(CDIF1296T_03589),gene-CDIF1296T_03590(CDIF1296T_03590)	gene-CDIF1296T_03034(CDIF1296T_03034),gene-CDIF1296T_03035(CDIF1296T_03035),gene-CDIF1296T_03036(CDIF1296T_03036),gene-CDIF1296T_03039(CDIF1296T_03039)
BP	GO:0009145	purine nucleoside triphosphate biosynthetic process	8	4	12	12	0.00023	0.0149945	gene-CDIF1296T_03583(CDIF1296T_03583),gene-CDIF1296T_03584(CDIF1296T_03584),gene-CDIF1296T_03585(CDIF1296T_03585),gene-CDIF1296T_03586(CDIF1296T_03586),gene-CDIF1296T_03587(CDIF1296T_03587),gene-CDIF1296T_03588(CDIF1296T_03588),gene-CDIF1296T_03589(CDIF1296T_03589),gene-CDIF1296T_03590(CDIF1296T_03590)	gene-CDIF1296T_03034(CDIF1296T_03034),gene-CDIF1296T_03035(CDIF1296T_03035),gene-CDIF1296T_03036(CDIF1296T_03036),gene-CDIF1296T_03039(CDIF1296T_03039)
BP	GO:0009206	purine ribonucleoside triphosphate biosynthetic process	8	4	12	12	0.00023	0.0149945	gene-CDIF1296T_03583(CDIF1296T_03583),gene-CDIF1296T_03584(CDIF1296T_03584),gene-CDIF1296T_03585(CDIF1296T_03585),gene-CDIF1296T_03586(CDIF1296T_03586),gene-CDIF1296T_03587(CDIF1296T_03587),gene-CDIF1296T_03588(CDIF1296T_03588),gene-CDIF1296T_03589(CDIF1296T_03589),gene-CDIF1296T_03590(CDIF1296T_03590)	gene-CDIF1296T_03034(CDIF1296T_03034),gene-CDIF1296T_03035(CDIF1296T_03035),gene-CDIF1296T_03036(CDIF1296T_03036),gene-CDIF1296T_03039(CDIF1296T_03039)
CDC vs CDH
Category	GO.ID	Term	Up	Down	DEG	Total	Pvalue	FDR	Up_Gene	Down_Gene
CC	GO:0005840	ribosome	45	0	45	58	8.3e-12	4.48753e-09	gene-CDIF1296T_00123(CDIF1296T_00123),gene-CDIF1296T_00125(CDIF1296T_00125),gene-CDIF1296T_00126(CDIF1296T_00126),gene-CDIF1296T_00127(CDIF1296T_00127),gene-CDIF1296T_00129(CDIF1296T_00129),gene-CDIF1296T_00130(CDIF1296T_00130),gene-CDIF1296T_00134(CDIF1296T_00134),gene-CDIF1296T_00135(CDIF1296T_00135),gene-CDIF1296T_00138(CDIF1296T_00138),gene-CDIF1296T_00139(CDIF1296T_00139),gene-CDIF1296T_0014…	-
CC	GO:0030529	intracellular ribonucleoprotein complex	45	0	45	59	2.4e-11	7.7856e-09	gene-CDIF1296T_00123(CDIF1296T_00123),gene-CDIF1296T_00125(CDIF1296T_00125),gene-CDIF1296T_00126(CDIF1296T_00126),gene-CDIF1296T_00127(CDIF1296T_00127),gene-CDIF1296T_00129(CDIF1296T_00129),gene-CDIF1296T_00130(CDIF1296T_00130),gene-CDIF1296T_00134(CDIF1296T_00134),gene-CDIF1296T_00135(CDIF1296T_00135),gene-CDIF1296T_00138(CDIF1296T_00138),gene-CDIF1296T_00139(CDIF1296T_00139),gene-CDIF1296T_0014…	-
CC	GO:1990904	ribonucleoprotein complex	45	0	45	59	2.4e-11	7.7856e-09	gene-CDIF1296T_00123(CDIF1296T_00123),gene-CDIF1296T_00125(CDIF1296T_00125),gene-CDIF1296T_00126(CDIF1296T_00126),gene-CDIF1296T_00127(CDIF1296T_00127),gene-CDIF1296T_00129(CDIF1296T_00129),gene-CDIF1296T_00130(CDIF1296T_00130),gene-CDIF1296T_00134(CDIF1296T_00134),gene-CDIF1296T_00135(CDIF1296T_00135),gene-CDIF1296T_00138(CDIF1296T_00138),gene-CDIF1296T_00139(CDIF1296T_00139),gene-CDIF1296T_0014…	-
CC	GO:0043229	intracellular organelle	47	0	47	67	1.1e-09	2.23025e-07	gene-CDIF1296T_00005(CDIF1296T_00005),gene-CDIF1296T_00006(CDIF1296T_00006),gene-CDIF1296T_00123(CDIF1296T_00123),gene-CDIF1296T_00125(CDIF1296T_00125),gene-CDIF1296T_00126(CDIF1296T_00126),gene-CDIF1296T_00127(CDIF1296T_00127),gene-CDIF1296T_00129(CDIF1296T_00129),gene-CDIF1296T_00130(CDIF1296T_00130),gene-CDIF1296T_00134(CDIF1296T_00134),gene-CDIF1296T_00135(CDIF1296T_00135),gene-CDIF1296T_0013…	-
CC	GO:0043232	intracellular non-membrane-bounded organelle	47	0	47	67	1.1e-09	2.23025e-07	gene-CDIF1296T_00005(CDIF1296T_00005),gene-CDIF1296T_00006(CDIF1296T_00006),gene-CDIF1296T_00123(CDIF1296T_00123),gene-CDIF1296T_00125(CDIF1296T_00125),gene-CDIF1296T_00126(CDIF1296T_00126),gene-CDIF1296T_00127(CDIF1296T_00127),gene-CDIF1296T_00129(CDIF1296T_00129),gene-CDIF1296T_00130(CDIF1296T_00130),gene-CDIF1296T_00134(CDIF1296T_00134),gene-CDIF1296T_00135(CDIF1296T_00135),gene-CDIF1296T_0013…	-
CC	GO:0044444	cytoplasmic part	47	0	47	73	8.2e-08	1.47782e-05	gene-CDIF1296T_00123(CDIF1296T_00123),gene-CDIF1296T_00125(CDIF1296T_00125),gene-CDIF1296T_00126(CDIF1296T_00126),gene-CDIF1296T_00127(CDIF1296T_00127),gene-CDIF1296T_00129(CDIF1296T_00129),gene-CDIF1296T_00130(CDIF1296T_00130),gene-CDIF1296T_00134(CDIF1296T_00134),gene-CDIF1296T_00135(CDIF1296T_00135),gene-CDIF1296T_00138(CDIF1296T_00138),gene-CDIF1296T_00139(CDIF1296T_00139),gene-CDIF1296T_0014…	-
CC	GO:0043226	organelle	47	3	50	86	3e-06	0.000304125	gene-CDIF1296T_00005(CDIF1296T_00005),gene-CDIF1296T_00006(CDIF1296T_00006),gene-CDIF1296T_00123(CDIF1296T_00123),gene-CDIF1296T_00125(CDIF1296T_00125),gene-CDIF1296T_00126(CDIF1296T_00126),gene-CDIF1296T_00127(CDIF1296T_00127),gene-CDIF1296T_00129(CDIF1296T_00129),gene-CDIF1296T_00130(CDIF1296T_00130),gene-CDIF1296T_00134(CDIF1296T_00134),gene-CDIF1296T_00135(CDIF1296T_00135),gene-CDIF1296T_0013…	gene-CDIF1296T_00468(CDIF1296T_00468),gene-CDIF1296T_00474(CDIF1296T_00474),gene-CDIF1296T_00483(CDIF1296T_00483)
CC	GO:0043228	non-membrane-bounded organelle	47	3	50	86	3e-06	0.000304125	gene-CDIF1296T_00005(CDIF1296T_00005),gene-CDIF1296T_00006(CDIF1296T_00006),gene-CDIF1296T_00123(CDIF1296T_00123),gene-CDIF1296T_00125(CDIF1296T_00125),gene-CDIF1296T_00126(CDIF1296T_00126),gene-CDIF1296T_00127(CDIF1296T_00127),gene-CDIF1296T_00129(CDIF1296T_00129),gene-CDIF1296T_00130(CDIF1296T_00130),gene-CDIF1296T_00134(CDIF1296T_00134),gene-CDIF1296T_00135(CDIF1296T_00135),gene-CDIF1296T_0013…	gene-CDIF1296T_00468(CDIF1296T_00468),gene-CDIF1296T_00474(CDIF1296T_00474),gene-CDIF1296T_00483(CDIF1296T_00483)
CC	GO:0032991	macromolecular complex	59	6	65	121	4.2e-06	0.000400729	gene-CDIF1296T_00123(CDIF1296T_00123),gene-CDIF1296T_00125(CDIF1296T_00125),gene-CDIF1296T_00126(CDIF1296T_00126),gene-CDIF1296T_00127(CDIF1296T_00127),gene-CDIF1296T_00129(CDIF1296T_00129),gene-CDIF1296T_00130(CDIF1296T_00130),gene-CDIF1296T_00134(CDIF1296T_00134),gene-CDIF1296T_00135(CDIF1296T_00135),gene-CDIF1296T_00138(CDIF1296T_00138),gene-CDIF1296T_00139(CDIF1296T_00139),gene-CDIF1296T_0014…	gene-CDIF1296T_01022(CDIF1296T_01022),gene-CDIF1296T_01801(CDIF1296T_01801),gene-CDIF1296T_02416(CDIF1296T_02416),gene-CDIF1296T_02578(CDIF1296T_02578),gene-CDIF1296T_02803(CDIF1296T_02803),gene-CDIF1296T_03631(CDIF1296T_03631)
CC	GO:0044391	ribosomal subunit	12	0	12	14	0.00011	0.00991222	gene-CDIF1296T_00127(CDIF1296T_00127),gene-CDIF1296T_00134(CDIF1296T_00134),gene-CDIF1296T_00135(CDIF1296T_00135),gene-CDIF1296T_00142(CDIF1296T_00142),gene-CDIF1296T_00143(CDIF1296T_00143),gene-CDIF1296T_00144(CDIF1296T_00144),gene-CDIF1296T_00145(CDIF1296T_00145),gene-CDIF1296T_00149(CDIF1296T_00149),gene-CDIF1296T_00156(CDIF1296T_00156),gene-CDIF1296T_00157(CDIF1296T_00157),gene-CDIF1296T_0015…	-
MF	GO:0003735	structural constituent of ribosome	44	0	44	54	2.4e-14	3.8928e-11	gene-CDIF1296T_00123(CDIF1296T_00123),gene-CDIF1296T_00125(CDIF1296T_00125),gene-CDIF1296T_00126(CDIF1296T_00126),gene-CDIF1296T_00127(CDIF1296T_00127),gene-CDIF1296T_00129(CDIF1296T_00129),gene-CDIF1296T_00130(CDIF1296T_00130),gene-CDIF1296T_00134(CDIF1296T_00134),gene-CDIF1296T_00135(CDIF1296T_00135),gene-CDIF1296T_00138(CDIF1296T_00138),gene-CDIF1296T_00139(CDIF1296T_00139),gene-CDIF1296T_0014…	-
MF	GO:0005198	structural molecule activity	44	0	44	59	6.9e-12	4.48753e-09	gene-CDIF1296T_00123(CDIF1296T_00123),gene-CDIF1296T_00125(CDIF1296T_00125),gene-CDIF1296T_00126(CDIF1296T_00126),gene-CDIF1296T_00127(CDIF1296T_00127),gene-CDIF1296T_00129(CDIF1296T_00129),gene-CDIF1296T_00130(CDIF1296T_00130),gene-CDIF1296T_00134(CDIF1296T_00134),gene-CDIF1296T_00135(CDIF1296T_00135),gene-CDIF1296T_00138(CDIF1296T_00138),gene-CDIF1296T_00139(CDIF1296T_00139),gene-CDIF1296T_0014…	-
MF	GO:0019843	rRNA binding	32	0	32	40	2.5e-10	6.75833e-08	gene-CDIF1296T_00126(CDIF1296T_00126),gene-CDIF1296T_00127(CDIF1296T_00127),gene-CDIF1296T_00129(CDIF1296T_00129),gene-CDIF1296T_00134(CDIF1296T_00134),gene-CDIF1296T_00135(CDIF1296T_00135),gene-CDIF1296T_00139(CDIF1296T_00139),gene-CDIF1296T_00140(CDIF1296T_00140),gene-CDIF1296T_00141(CDIF1296T_00141),gene-CDIF1296T_00142(CDIF1296T_00142),gene-CDIF1296T_00143(CDIF1296T_00143),gene-CDIF1296T_0014…	-
MF	GO:0008982	protein-N(PI)-phosphohistidine-sugar phosphotransferase activity	1	41	42	85	0.00034	0.027574	gene-CDIF1296T_01680(CDIF1296T_01680)	gene-CDIF1296T_00104(CDIF1296T_00104),gene-CDIF1296T_00251(CDIF1296T_00251),gene-CDIF1296T_00414(CDIF1296T_00414),gene-CDIF1296T_00415(CDIF1296T_00415),gene-CDIF1296T_00416(CDIF1296T_00416),gene-CDIF1296T_00417(CDIF1296T_00417),gene-CDIF1296T_00508(CDIF1296T_00508),gene-CDIF1296T_00510(CDIF1296T_00510),gene-CDIF1296T_00583(CDIF1296T_00583),gene-CDIF1296T_00669(CDIF1296T_00669),gene-CDIF1296T_0093…
MF	GO:0022891	substrate-specific transmembrane transporter activity	24	56	80	187	0.00045	0.0347571	gene-CDIF1296T_00124(CDIF1296T_00124),gene-CDIF1296T_00539(CDIF1296T_00539),gene-CDIF1296T_00818(CDIF1296T_00818),gene-CDIF1296T_01115(CDIF1296T_01115),gene-CDIF1296T_01325(CDIF1296T_01325),gene-CDIF1296T_01629(CDIF1296T_01629),gene-CDIF1296T_01680(CDIF1296T_01680),gene-CDIF1296T_01841(CDIF1296T_01841),gene-CDIF1296T_01956(CDIF1296T_01956),gene-CDIF1296T_02280(CDIF1296T_02280),gene-CDIF1296T_0258…	gene-CDIF1296T_00104(CDIF1296T_00104),gene-CDIF1296T_00105(CDIF1296T_00105),gene-CDIF1296T_00251(CDIF1296T_00251),gene-CDIF1296T_00286(CDIF1296T_00286),gene-CDIF1296T_00414(CDIF1296T_00414),gene-CDIF1296T_00415(CDIF1296T_00415),gene-CDIF1296T_00416(CDIF1296T_00416),gene-CDIF1296T_00417(CDIF1296T_00417),gene-CDIF1296T_00508(CDIF1296T_00508),gene-CDIF1296T_00510(CDIF1296T_00510),gene-CDIF1296T_0058…
MF	GO:0022892	substrate-specific transporter activity	24	58	82	193	0.0005	0.0368636	gene-CDIF1296T_00124(CDIF1296T_00124),gene-CDIF1296T_00539(CDIF1296T_00539),gene-CDIF1296T_00818(CDIF1296T_00818),gene-CDIF1296T_01115(CDIF1296T_01115),gene-CDIF1296T_01325(CDIF1296T_01325),gene-CDIF1296T_01629(CDIF1296T_01629),gene-CDIF1296T_01680(CDIF1296T_01680),gene-CDIF1296T_01841(CDIF1296T_01841),gene-CDIF1296T_01956(CDIF1296T_01956),gene-CDIF1296T_02280(CDIF1296T_02280),gene-CDIF1296T_0258…	gene-CDIF1296T_00104(CDIF1296T_00104),gene-CDIF1296T_00105(CDIF1296T_00105),gene-CDIF1296T_00251(CDIF1296T_00251),gene-CDIF1296T_00286(CDIF1296T_00286),gene-CDIF1296T_00414(CDIF1296T_00414),gene-CDIF1296T_00415(CDIF1296T_00415),gene-CDIF1296T_00416(CDIF1296T_00416),gene-CDIF1296T_00417(CDIF1296T_00417),gene-CDIF1296T_00508(CDIF1296T_00508),gene-CDIF1296T_00510(CDIF1296T_00510),gene-CDIF1296T_0058…
MF	GO:0022804	active transmembrane transporter activity	22	50	72	168	0.00084	0.0581217	gene-CDIF1296T_00124(CDIF1296T_00124),gene-CDIF1296T_00539(CDIF1296T_00539),gene-CDIF1296T_00818(CDIF1296T_00818),gene-CDIF1296T_01115(CDIF1296T_01115),gene-CDIF1296T_01577(CDIF1296T_01577),gene-CDIF1296T_01614(CDIF1296T_01614),gene-CDIF1296T_01680(CDIF1296T_01680),gene-CDIF1296T_01841(CDIF1296T_01841),gene-CDIF1296T_01956(CDIF1296T_01956),gene-CDIF1296T_02957(CDIF1296T_02957),gene-CDIF1296T_0297…	gene-CDIF1296T_00104(CDIF1296T_00104),gene-CDIF1296T_00251(CDIF1296T_00251),gene-CDIF1296T_00414(CDIF1296T_00414),gene-CDIF1296T_00415(CDIF1296T_00415),gene-CDIF1296T_00416(CDIF1296T_00416),gene-CDIF1296T_00417(CDIF1296T_00417),gene-CDIF1296T_00508(CDIF1296T_00508),gene-CDIF1296T_00510(CDIF1296T_00510),gene-CDIF1296T_00583(CDIF1296T_00583),gene-CDIF1296T_00669(CDIF1296T_00669),gene-CDIF1296T_0075…
MF	GO:0103111	D-glucosamine PTS permease activity	1	22	23	41	0.00086	0.0581217	gene-CDIF1296T_01680(CDIF1296T_01680)	gene-CDIF1296T_00417(CDIF1296T_00417),gene-CDIF1296T_00508(CDIF1296T_00508),gene-CDIF1296T_00510(CDIF1296T_00510),gene-CDIF1296T_00583(CDIF1296T_00583),gene-CDIF1296T_00669(CDIF1296T_00669),gene-CDIF1296T_02377(CDIF1296T_02377),gene-CDIF1296T_02439(CDIF1296T_02439),gene-CDIF1296T_02445(CDIF1296T_02445),gene-CDIF1296T_02447(CDIF1296T_02447),gene-CDIF1296T_02536(CDIF1296T_02536),gene-CDIF1296T_0253…
MF	GO:0003723	RNA binding	45	7	52	116	0.00135	0.07299	gene-CDIF1296T_00003(CDIF1296T_00003),gene-CDIF1296T_00126(CDIF1296T_00126),gene-CDIF1296T_00127(CDIF1296T_00127),gene-CDIF1296T_00129(CDIF1296T_00129),gene-CDIF1296T_00134(CDIF1296T_00134),gene-CDIF1296T_00135(CDIF1296T_00135),gene-CDIF1296T_00136(CDIF1296T_00136),gene-CDIF1296T_00137(CDIF1296T_00137),gene-CDIF1296T_00138(CDIF1296T_00138),gene-CDIF1296T_00139(CDIF1296T_00139),gene-CDIF1296T_0014…	gene-CDIF1296T_00585(CDIF1296T_00585),gene-CDIF1296T_00725(CDIF1296T_00725),gene-CDIF1296T_02635(CDIF1296T_02635),gene-CDIF1296T_03112(CDIF1296T_03112),gene-CDIF1296T_03191(CDIF1296T_03191),gene-CDIF1296T_03213(CDIF1296T_03213),gene-CDIF1296T_03457(CDIF1296T_03457)
MF	GO:0015144	carbohydrate transmembrane transporter activity	2	42	44	95	0.00141	0.0737748	gene-CDIF1296T_01680(CDIF1296T_01680),gene-CDIF1296T_02952(CDIF1296T_02952)	gene-CDIF1296T_00104(CDIF1296T_00104),gene-CDIF1296T_00105(CDIF1296T_00105),gene-CDIF1296T_00251(CDIF1296T_00251),gene-CDIF1296T_00414(CDIF1296T_00414),gene-CDIF1296T_00415(CDIF1296T_00415),gene-CDIF1296T_00416(CDIF1296T_00416),gene-CDIF1296T_00417(CDIF1296T_00417),gene-CDIF1296T_00508(CDIF1296T_00508),gene-CDIF1296T_00510(CDIF1296T_00510),gene-CDIF1296T_00583(CDIF1296T_00583),gene-CDIF1296T_0066…
BP	GO:0006518	peptide metabolic process	54	5	59	105	1.8e-07	2.9196e-05	gene-CDIF1296T_00123(CDIF1296T_00123),gene-CDIF1296T_00125(CDIF1296T_00125),gene-CDIF1296T_00126(CDIF1296T_00126),gene-CDIF1296T_00127(CDIF1296T_00127),gene-CDIF1296T_00129(CDIF1296T_00129),gene-CDIF1296T_00130(CDIF1296T_00130),gene-CDIF1296T_00134(CDIF1296T_00134),gene-CDIF1296T_00135(CDIF1296T_00135),gene-CDIF1296T_00136(CDIF1296T_00136),gene-CDIF1296T_00137(CDIF1296T_00137),gene-CDIF1296T_0013…	gene-CDIF1296T_00024(CDIF1296T_00024),gene-CDIF1296T_00112(CDIF1296T_00112),gene-CDIF1296T_00113(CDIF1296T_00113),gene-CDIF1296T_01607(CDIF1296T_01607),gene-CDIF1296T_02647(CDIF1296T_02647)
BP	GO:0043603	cellular amide metabolic process	58	8	66	123	3.4e-07	5.01345e-05	gene-CDIF1296T_00123(CDIF1296T_00123),gene-CDIF1296T_00125(CDIF1296T_00125),gene-CDIF1296T_00126(CDIF1296T_00126),gene-CDIF1296T_00127(CDIF1296T_00127),gene-CDIF1296T_00129(CDIF1296T_00129),gene-CDIF1296T_00130(CDIF1296T_00130),gene-CDIF1296T_00134(CDIF1296T_00134),gene-CDIF1296T_00135(CDIF1296T_00135),gene-CDIF1296T_00136(CDIF1296T_00136),gene-CDIF1296T_00137(CDIF1296T_00137),gene-CDIF1296T_0013…	gene-CDIF1296T_00024(CDIF1296T_00024),gene-CDIF1296T_00112(CDIF1296T_00112),gene-CDIF1296T_00113(CDIF1296T_00113),gene-CDIF1296T_01519(CDIF1296T_01519),gene-CDIF1296T_01607(CDIF1296T_01607),gene-CDIF1296T_02647(CDIF1296T_02647),gene-CDIF1296T_02865(CDIF1296T_02865),gene-CDIF1296T_03366(CDIF1296T_03366)
BP	GO:0043604	amide biosynthetic process	57	6	63	117	5.5e-07	6.83557e-05	gene-CDIF1296T_00123(CDIF1296T_00123),gene-CDIF1296T_00125(CDIF1296T_00125),gene-CDIF1296T_00126(CDIF1296T_00126),gene-CDIF1296T_00127(CDIF1296T_00127),gene-CDIF1296T_00129(CDIF1296T_00129),gene-CDIF1296T_00130(CDIF1296T_00130),gene-CDIF1296T_00134(CDIF1296T_00134),gene-CDIF1296T_00135(CDIF1296T_00135),gene-CDIF1296T_00136(CDIF1296T_00136),gene-CDIF1296T_00137(CDIF1296T_00137),gene-CDIF1296T_0013…	gene-CDIF1296T_00024(CDIF1296T_00024),gene-CDIF1296T_00112(CDIF1296T_00112),gene-CDIF1296T_00113(CDIF1296T_00113),gene-CDIF1296T_01519(CDIF1296T_01519),gene-CDIF1296T_02647(CDIF1296T_02647),gene-CDIF1296T_03366(CDIF1296T_03366)
BP	GO:0006412	translation	53	4	57	103	5.9e-07	6.83557e-05	gene-CDIF1296T_00123(CDIF1296T_00123),gene-CDIF1296T_00125(CDIF1296T_00125),gene-CDIF1296T_00126(CDIF1296T_00126),gene-CDIF1296T_00127(CDIF1296T_00127),gene-CDIF1296T_00129(CDIF1296T_00129),gene-CDIF1296T_00130(CDIF1296T_00130),gene-CDIF1296T_00134(CDIF1296T_00134),gene-CDIF1296T_00135(CDIF1296T_00135),gene-CDIF1296T_00136(CDIF1296T_00136),gene-CDIF1296T_00137(CDIF1296T_00137),gene-CDIF1296T_0013…	gene-CDIF1296T_00024(CDIF1296T_00024),gene-CDIF1296T_00112(CDIF1296T_00112),gene-CDIF1296T_00113(CDIF1296T_00113),gene-CDIF1296T_02647(CDIF1296T_02647)
BP	GO:0043043	peptide biosynthetic process	53	4	57	103	5.9e-07	6.83557e-05	gene-CDIF1296T_00123(CDIF1296T_00123),gene-CDIF1296T_00125(CDIF1296T_00125),gene-CDIF1296T_00126(CDIF1296T_00126),gene-CDIF1296T_00127(CDIF1296T_00127),gene-CDIF1296T_00129(CDIF1296T_00129),gene-CDIF1296T_00130(CDIF1296T_00130),gene-CDIF1296T_00134(CDIF1296T_00134),gene-CDIF1296T_00135(CDIF1296T_00135),gene-CDIF1296T_00136(CDIF1296T_00136),gene-CDIF1296T_00137(CDIF1296T_00137),gene-CDIF1296T_0013…	gene-CDIF1296T_00024(CDIF1296T_00024),gene-CDIF1296T_00112(CDIF1296T_00112),gene-CDIF1296T_00113(CDIF1296T_00113),gene-CDIF1296T_02647(CDIF1296T_02647)
BP	GO:0071702	organic substance transport	15	71	86	196	0.00023	0.0196347	gene-CDIF1296T_00124(CDIF1296T_00124),gene-CDIF1296T_00159(CDIF1296T_00159),gene-CDIF1296T_00260(CDIF1296T_00260),gene-CDIF1296T_01115(CDIF1296T_01115),gene-CDIF1296T_01118(CDIF1296T_01118),gene-CDIF1296T_01325(CDIF1296T_01325),gene-CDIF1296T_01629(CDIF1296T_01629),gene-CDIF1296T_01680(CDIF1296T_01680),gene-CDIF1296T_01841(CDIF1296T_01841),gene-CDIF1296T_02587(CDIF1296T_02587),gene-CDIF1296T_0267…	gene-CDIF1296T_00102(CDIF1296T_00102),gene-CDIF1296T_00104(CDIF1296T_00104),gene-CDIF1296T_00105(CDIF1296T_00105),gene-CDIF1296T_00251(CDIF1296T_00251),gene-CDIF1296T_00278(CDIF1296T_00278),gene-CDIF1296T_00286(CDIF1296T_00286),gene-CDIF1296T_00414(CDIF1296T_00414),gene-CDIF1296T_00415(CDIF1296T_00415),gene-CDIF1296T_00416(CDIF1296T_00416),gene-CDIF1296T_00417(CDIF1296T_00417),gene-CDIF1296T_0047…
BP	GO:0009228	thiamine biosynthetic process	8	1	9	11	0.00102	0.0630778	gene-CDIF1296T_01677(CDIF1296T_01677),gene-CDIF1296T_01678(CDIF1296T_01678),gene-CDIF1296T_01679(CDIF1296T_01679),gene-CDIF1296T_01789(CDIF1296T_01789),gene-CDIF1296T_01792(CDIF1296T_01792),gene-CDIF1296T_01793(CDIF1296T_01793),gene-CDIF1296T_01794(CDIF1296T_01794),gene-CDIF1296T_02069(CDIF1296T_02069)	gene-CDIF1296T_02259(CDIF1296T_02259)
BP	GO:0042724	thiamine-containing compound biosynthetic process	8	1	9	11	0.00102	0.0630778	gene-CDIF1296T_01677(CDIF1296T_01677),gene-CDIF1296T_01678(CDIF1296T_01678),gene-CDIF1296T_01679(CDIF1296T_01679),gene-CDIF1296T_01789(CDIF1296T_01789),gene-CDIF1296T_01792(CDIF1296T_01792),gene-CDIF1296T_01793(CDIF1296T_01793),gene-CDIF1296T_01794(CDIF1296T_01794),gene-CDIF1296T_02069(CDIF1296T_02069)	gene-CDIF1296T_02259(CDIF1296T_02259)
BP	GO:0009401	phosphoenolpyruvate-dependent sugar phosphotransferase system	1	55	56	123	0.00105	0.0630778	gene-CDIF1296T_01680(CDIF1296T_01680)	gene-CDIF1296T_00102(CDIF1296T_00102),gene-CDIF1296T_00104(CDIF1296T_00104),gene-CDIF1296T_00105(CDIF1296T_00105),gene-CDIF1296T_00251(CDIF1296T_00251),gene-CDIF1296T_00414(CDIF1296T_00414),gene-CDIF1296T_00415(CDIF1296T_00415),gene-CDIF1296T_00416(CDIF1296T_00416),gene-CDIF1296T_00417(CDIF1296T_00417),gene-CDIF1296T_00506(CDIF1296T_00506),gene-CDIF1296T_00507(CDIF1296T_00507),gene-CDIF1296T_0050…
BP	GO:0034219	carbohydrate transmembrane transport	2	41	43	90	0.00124	0.0718314	gene-CDIF1296T_01680(CDIF1296T_01680),gene-CDIF1296T_02952(CDIF1296T_02952)	gene-CDIF1296T_00104(CDIF1296T_00104),gene-CDIF1296T_00251(CDIF1296T_00251),gene-CDIF1296T_00414(CDIF1296T_00414),gene-CDIF1296T_00415(CDIF1296T_00415),gene-CDIF1296T_00416(CDIF1296T_00416),gene-CDIF1296T_00417(CDIF1296T_00417),gene-CDIF1296T_00508(CDIF1296T_00508),gene-CDIF1296T_00510(CDIF1296T_00510),gene-CDIF1296T_00583(CDIF1296T_00583),gene-CDIF1296T_00669(CDIF1296T_00669),gene-CDIF1296T_0093…

## Sheet: Table S4
Table S4 KEGG enrichment analysis of DEGs in different groups.
CDC vs CDL
PathwayID	Pathway	Level1	Level2	Up_number	Down_number	DEG_number	total_number	Pvalue	FDR	Up_gene	Down_gene	URL
ko03010	Ribosome	Genetic Information Processing	Translation	48	0	48	52	7.47779e-11	8.37513e-09	gene-CDIF1296T_00138(CDIF1296T_00138),gene-CDIF1296T_00144(CDIF1296T_00144),gene-CDIF1296T_02688(CDIF1296T_02688),gene-CDIF1296T_00143(CDIF1296T_00143),gene-CDIF1296T_01237(CDIF1296T_01237),gene-CDIF1296T_00155(CDIF1296T_00155),gene-CDIF1296T_00175(CDIF1296T_00175),gene-CDIF1296T_00146(CDIF1296T_00146),gene-CDIF1296T_03812(CDIF1296T_03812),gene-CDIF1296T_00148(CDIF1296T_00148),gene-CDIF1296T_0015…	-	http://www.kegg.jp/kegg-bin/show_pathway?map03010/K02909%09%23FFFFFF,red/K02965%09%23FFFFFF,red/K02959%09%23FFFFFF,red/K02992%09%23FFFFFF,red/K02982%09%23FFFFFF,red/K02911%09%23FFFFFF,red/K02948%09%23FFFFFF,red/K02996%09%23FFFFFF,red/K02890%09%23FFFFFF,red/K02864%09%23FFFFFF,red/K02988%09%23FFFFFF,red/K02899%09%23FFFFFF,red/K02914%09%23FFFFFF,red/K02961%09%23FFFFFF,red/K02884%09%23FFFFFF,red/K029…
ko00190	Oxidative phosphorylation	Metabolism	Energy metabolism	8	12	20	21	1.27389e-05	0.000713378	gene-CDIF1296T_03584(CDIF1296T_03584),gene-CDIF1296T_03588(CDIF1296T_03588),gene-CDIF1296T_03586(CDIF1296T_03586),gene-CDIF1296T_03590(CDIF1296T_03590),gene-CDIF1296T_03589(CDIF1296T_03589),gene-CDIF1296T_03583(CDIF1296T_03583),gene-CDIF1296T_03585(CDIF1296T_03585),gene-CDIF1296T_03587(CDIF1296T_03587)	gene-CDIF1296T_03039(CDIF1296T_03039),gene-CDIF1296T_03034(CDIF1296T_03034),gene-CDIF1296T_03036(CDIF1296T_03036),gene-CDIF1296T_03037(CDIF1296T_03037),gene-CDIF1296T_03514(CDIF1296T_03514),gene-CDIF1296T_03035(CDIF1296T_03035),gene-CDIF1296T_03513(CDIF1296T_03513),gene-CDIF1296T_03040(CDIF1296T_03040),gene-CDIF1296T_03512(CDIF1296T_03512),gene-CDIF1296T_03041(CDIF1296T_03041),gene-CDIF1296T_0303…	http://www.kegg.jp/kegg-bin/show_pathway?map00190/K02117%09%23FFFFFF,green/K02110%09%23FFFFFF,red/K02120%09%23FFFFFF,green/K02108%09%23FFFFFF,red/K02111%09%23FFFFFF,red/K00335%09%23FFFFFF,green/K02123%09%23FFFFFF,green/K00336%09%23FFFFFF,green/K02122%09%23FFFFFF,green/K00334%09%23FFFFFF,green/K02121%09%23FFFFFF,green/K02114%09%23FFFFFF,red/K02115%09%23FFFFFF,red/K02107%09%23FFFFFF,green/K02124%09…
ko00650	Butanoate metabolism	Metabolism	Carbohydrate metabolism	0	26	26	31	0.000118052	0.00440729	-	gene-CDIF1296T_01154(CDIF1296T_01154),gene-CDIF1296T_00228(CDIF1296T_00228),gene-CDIF1296T_00227(CDIF1296T_00227),gene-CDIF1296T_02454(CDIF1296T_02454),gene-CDIF1296T_02807(CDIF1296T_02807),gene-CDIF1296T_02810(CDIF1296T_02810),gene-CDIF1296T_00563(CDIF1296T_00563),gene-CDIF1296T_02455(CDIF1296T_02455),gene-CDIF1296T_01153(CDIF1296T_01153),gene-CDIF1296T_02545(CDIF1296T_02545),gene-CDIF1296T_0249…	http://www.kegg.jp/kegg-bin/show_pathway?map00650/K00074%09%23FFFFFF,green/K18122%09%23FFFFFF,green/K01640%09%23FFFFFF,green/K00929%09%23FFFFFF,green/K00823%09%23FFFFFF,green/K00248%09%23FFFFFF,green/K18120%09%23FFFFFF,green/K18119%09%23FFFFFF,green/K00626%09%23FFFFFF,green/K18118%09%23FFFFFF,green/K04072%09%23FFFFFF,green/K00175%09%23FFFFFF,green/K00634%09%23FFFFFF,green/K01035%09%23FFFFFF,green…
ko00680	Methane metabolism	Metabolism	Energy metabolism	5	10	15	17	0.00137448	0.0384853	gene-CDIF1296T_01250(CDIF1296T_01250),gene-CDIF1296T_03502(CDIF1296T_03502),gene-CDIF1296T_03234(CDIF1296T_03234),gene-CDIF1296T_03278(CDIF1296T_03278),gene-CDIF1296T_00599(CDIF1296T_00599)	gene-CDIF1296T_02865(CDIF1296T_02865),gene-CDIF1296T_02976(CDIF1296T_02976),gene-CDIF1296T_01085(CDIF1296T_01085),gene-CDIF1296T_00896(CDIF1296T_00896),gene-CDIF1296T_00296(CDIF1296T_00296),gene-CDIF1296T_01267(CDIF1296T_01267),gene-CDIF1296T_00297(CDIF1296T_00297),gene-CDIF1296T_00886(CDIF1296T_00886),gene-CDIF1296T_00293(CDIF1296T_00293),gene-CDIF1296T_00895(CDIF1296T_00895)	http://www.kegg.jp/kegg-bin/show_pathway?map00680/K00198%09%23FFFFFF,green/K11261%09%23FFFFFF,green/K00058%09%23FFFFFF,green/K00600%09%23FFFFFF,green/K00194%09%23FFFFFF,green/K00197%09%23FFFFFF,green/K04041%09%23FFFFFF,green/K00196%09%23FFFFFF,green/K01689%09%23FFFFFF,red/K00850%09%23FFFFFF,red/K00925%09%23FFFFFF,red/K01624%09%23FFFFFF,red/
ko00290	Valine, leucine and isoleucine biosynthesis	Metabolism	Amino acid metabolism	1	7	8	8	0.00434254	0.0810608	gene-CDIF1296T_02638(CDIF1296T_02638)	gene-CDIF1296T_02105(CDIF1296T_02105),gene-CDIF1296T_01079(CDIF1296T_01079),gene-CDIF1296T_01082(CDIF1296T_01082),gene-CDIF1296T_01080(CDIF1296T_01080),gene-CDIF1296T_01640(CDIF1296T_01640),gene-CDIF1296T_01639(CDIF1296T_01639),gene-CDIF1296T_01081(CDIF1296T_01081)	http://www.kegg.jp/kegg-bin/show_pathway?map00290/K01703%09%23FFFFFF,green/K01754%09%23FFFFFF,red/K01649%09%23FFFFFF,green/K01652%09%23FFFFFF,green/K01687%09%23FFFFFF,green/K00053%09%23FFFFFF,green/K01704%09%23FFFFFF,green/K00052%09%23FFFFFF,green/
ko00195	Photosynthesis	Metabolism	Energy metabolism	8	0	8	8	0.00434254	0.0810608	gene-CDIF1296T_03584(CDIF1296T_03584),gene-CDIF1296T_03588(CDIF1296T_03588),gene-CDIF1296T_03586(CDIF1296T_03586),gene-CDIF1296T_03590(CDIF1296T_03590),gene-CDIF1296T_03589(CDIF1296T_03589),gene-CDIF1296T_03583(CDIF1296T_03583),gene-CDIF1296T_03585(CDIF1296T_03585),gene-CDIF1296T_03587(CDIF1296T_03587)	-	http://www.kegg.jp/kegg-bin/show_pathway?map00195/K02110%09%23FFFFFF,red/K02114%09%23FFFFFF,red/K02115%09%23FFFFFF,red/K02108%09%23FFFFFF,red/K02111%09%23FFFFFF,red/K02112%09%23FFFFFF,red/K02113%09%23FFFFFF,red/K02109%09%23FFFFFF,red/
ko00051	Fructose and mannose metabolism	Metabolism	Carbohydrate metabolism	13	26	39	58	0.00737761	0.118042	gene-CDIF1296T_00937(CDIF1296T_00937),gene-CDIF1296T_01938(CDIF1296T_01938),gene-CDIF1296T_00936(CDIF1296T_00936),gene-CDIF1296T_03596(CDIF1296T_03596),gene-CDIF1296T_03502(CDIF1296T_03502),gene-CDIF1296T_02378(CDIF1296T_02378),gene-CDIF1296T_02614(CDIF1296T_02614),gene-CDIF1296T_02377(CDIF1296T_02377),gene-CDIF1296T_03234(CDIF1296T_03234),gene-CDIF1296T_02386(CDIF1296T_02386),gene-CDIF1296T_0291…	gene-CDIF1296T_00107(CDIF1296T_00107),gene-CDIF1296T_02444(CDIF1296T_02444),gene-CDIF1296T_03163(CDIF1296T_03163),gene-CDIF1296T_03162(CDIF1296T_03162),gene-CDIF1296T_03393(CDIF1296T_03393),gene-CDIF1296T_03148(CDIF1296T_03148),gene-CDIF1296T_00415(CDIF1296T_00415),gene-CDIF1296T_00668(CDIF1296T_00668),gene-CDIF1296T_02445(CDIF1296T_02445),gene-CDIF1296T_02536(CDIF1296T_02536),gene-CDIF1296T_0314…	http://www.kegg.jp/kegg-bin/show_pathway?map00051/K00009%09%23FFFFFF,green/K02794%09%23FFFFFF,green/K00882%09%23FFFFFF,purple/K02768%09%23FFFFFF,green/K02783%09%23FFFFFF,green/K02793%09%23FFFFFF,green/K04041%09%23FFFFFF,green/K02800%09%23FFFFFF,green/K00847%09%23FFFFFF,red/K02795%09%23FFFFFF,green/K00068%09%23FFFFFF,red/K01628%09%23FFFFFF,purple/K01624%09%23FFFFFF,red/K02796%09%23FFFFFF,green/K02…
ko00550	Peptidoglycan biosynthesis	Metabolism	Glycan biosynthesis and metabolism	14	3	17	22	0.0098468	0.137855	gene-CDIF1296T_02788(CDIF1296T_02788),gene-CDIF1296T_02796(CDIF1296T_02796),gene-CDIF1296T_02783(CDIF1296T_02783),gene-CDIF1296T_01305(CDIF1296T_01305),gene-CDIF1296T_00950(CDIF1296T_00950),gene-CDIF1296T_02787(CDIF1296T_02787),gene-CDIF1296T_01707(CDIF1296T_01707),gene-CDIF1296T_03067(CDIF1296T_03067),gene-CDIF1296T_01401(CDIF1296T_01401),gene-CDIF1296T_02620(CDIF1296T_02620),gene-CDIF1296T_0122…	gene-CDIF1296T_01475(CDIF1296T_01475),gene-CDIF1296T_01358(CDIF1296T_01358),gene-CDIF1296T_00674(CDIF1296T_00674)	http://www.kegg.jp/kegg-bin/show_pathway?map00550/K08384%09%23FFFFFF,red/K05366%09%23FFFFFF,red/K02563%09%23FFFFFF,red/K01924%09%23FFFFFF,red/K01929%09%23FFFFFF,red/K06153%09%23FFFFFF,red/K01925%09%23FFFFFF,red/K07258%09%23FFFFFF,purple/K01921%09%23FFFFFF,green/K01928%09%23FFFFFF,red/K07260%09%23FFFFFF,red/K18866%09%23FFFFFF,red/K05515%09%23FFFFFF,red/
ko00220	Arginine biosynthesis	Metabolism	Amino acid metabolism	4	7	11	14	0.0321035	0.367178	gene-CDIF1296T_02125(CDIF1296T_02125),gene-CDIF1296T_02127(CDIF1296T_02127),gene-CDIF1296T_02622(CDIF1296T_02622),gene-CDIF1296T_01916(CDIF1296T_01916)	gene-CDIF1296T_01405(CDIF1296T_01405),gene-CDIF1296T_00203(CDIF1296T_00203),gene-CDIF1296T_02967(CDIF1296T_02967),gene-CDIF1296T_02123(CDIF1296T_02123),gene-CDIF1296T_00301(CDIF1296T_00301),gene-CDIF1296T_00717(CDIF1296T_00717),gene-CDIF1296T_00527(CDIF1296T_00527)	http://www.kegg.jp/kegg-bin/show_pathway?map00220/K00611%09%23FFFFFF,green/K00145%09%23FFFFFF,red/K01425%09%23FFFFFF,green/K11358%09%23FFFFFF,green/K01438%09%23FFFFFF,green/K00930%09%23FFFFFF,red/K01940%09%23FFFFFF,red/K01755%09%23FFFFFF,red/K00812%09%23FFFFFF,green/K00260%09%23FFFFFF,green/
ko05150	Staphylococcus aureus infection	Human Diseases	Infectious diseases: Bacterial	4	1	5	5	0.0335266	0.367178	gene-CDIF1296T_02997(CDIF1296T_02997),gene-CDIF1296T_02995(CDIF1296T_02995),gene-CDIF1296T_02993(CDIF1296T_02993),gene-CDIF1296T_02994(CDIF1296T_02994)	gene-CDIF1296T_03101(CDIF1296T_03101)	http://www.kegg.jp/kegg-bin/show_pathway?map05150/K03740%09%23FFFFFF,red/K11041%09%23FFFFFF,green/K03367%09%23FFFFFF,red/K14188%09%23FFFFFF,red/K03739%09%23FFFFFF,red/
ko00330	Arginine and proline metabolism	Metabolism	Amino acid metabolism	9	5	14	19	0.0360622	0.367178	gene-CDIF1296T_00616(CDIF1296T_00616),gene-CDIF1296T_01056(CDIF1296T_01056),gene-CDIF1296T_03670(CDIF1296T_03670),gene-CDIF1296T_03349(CDIF1296T_03349),gene-CDIF1296T_01055(CDIF1296T_01055),gene-CDIF1296T_03354(CDIF1296T_03354),gene-CDIF1296T_01054(CDIF1296T_01054),gene-CDIF1296T_03356(CDIF1296T_03356),gene-CDIF1296T_01057(CDIF1296T_01057)	gene-CDIF1296T_01405(CDIF1296T_01405),gene-CDIF1296T_00203(CDIF1296T_00203),gene-CDIF1296T_02967(CDIF1296T_02967),gene-CDIF1296T_03122(CDIF1296T_03122),gene-CDIF1296T_01566(CDIF1296T_01566)	http://www.kegg.jp/kegg-bin/show_pathway?map00330/K01259%09%23FFFFFF,green/K01585%09%23FFFFFF,red/K00286%09%23FFFFFF,green/K21672%09%23FFFFFF,red/K11358%09%23FFFFFF,green/K10793%09%23FFFFFF,red/K10794%09%23FFFFFF,red/K01611%09%23FFFFFF,red/K01480%09%23FFFFFF,red/K01777%09%23FFFFFF,red/K00812%09%23FFFFFF,green/K00797%09%23FFFFFF,red/
ko00010	Glycolysis / Gluconeogenesis	Metabolism	Carbohydrate metabolism	9	19	28	44	0.0567953	0.494216	gene-CDIF1296T_03282(CDIF1296T_03282),gene-CDIF1296T_00985(CDIF1296T_00985),gene-CDIF1296T_03281(CDIF1296T_03281),gene-CDIF1296T_02918(CDIF1296T_02918),gene-CDIF1296T_03502(CDIF1296T_03502),gene-CDIF1296T_03234(CDIF1296T_03234),gene-CDIF1296T_03278(CDIF1296T_03278),gene-CDIF1296T_03501(CDIF1296T_03501),gene-CDIF1296T_00599(CDIF1296T_00599)	gene-CDIF1296T_03188(CDIF1296T_03188),gene-CDIF1296T_02267(CDIF1296T_02267),gene-CDIF1296T_00101(CDIF1296T_00101),gene-CDIF1296T_00893(CDIF1296T_00893),gene-CDIF1296T_03569(CDIF1296T_03569),gene-CDIF1296T_00563(CDIF1296T_00563),gene-CDIF1296T_03211(CDIF1296T_03211),gene-CDIF1296T_03108(CDIF1296T_03108),gene-CDIF1296T_03189(CDIF1296T_03189),gene-CDIF1296T_01649(CDIF1296T_01649),gene-CDIF1296T_0126…	http://www.kegg.jp/kegg-bin/show_pathway?map00010/K01835%09%23FFFFFF,purple/K02791%09%23FFFFFF,green/K20117%09%23FFFFFF,green/K00927%09%23FFFFFF,red/K00016%09%23FFFFFF,green/K00134%09%23FFFFFF,purple/K04041%09%23FFFFFF,green/K04072%09%23FFFFFF,green/K00382%09%23FFFFFF,green/K00175%09%23FFFFFF,green/K00873%09%23FFFFFF,red/K01624%09%23FFFFFF,red/K01223%09%23FFFFFF,purple/K00174%09%23FFFFFF,green/K0…
ko00473	D-Alanine metabolism	Metabolism	Metabolism of other amino acids	2	2	4	4	0.0661897	0.494216	gene-CDIF1296T_02995(CDIF1296T_02995),gene-CDIF1296T_02993(CDIF1296T_02993)	gene-CDIF1296T_01475(CDIF1296T_01475),gene-CDIF1296T_03579(CDIF1296T_03579)	http://www.kegg.jp/kegg-bin/show_pathway?map00473/K01921%09%23FFFFFF,green/K03367%09%23FFFFFF,red/K14188%09%23FFFFFF,red/K01775%09%23FFFFFF,green/
ko00660	C5-Branched dibasic acid metabolism	Metabolism	Carbohydrate metabolism	0	4	4	4	0.0661897	0.494216	-	gene-CDIF1296T_01082(CDIF1296T_01082),gene-CDIF1296T_01080(CDIF1296T_01080),gene-CDIF1296T_01640(CDIF1296T_01640),gene-CDIF1296T_01081(CDIF1296T_01081)	http://www.kegg.jp/kegg-bin/show_pathway?map00660/K01703%09%23FFFFFF,green/K01652%09%23FFFFFF,green/K00052%09%23FFFFFF,green/K01704%09%23FFFFFF,green/
ko00471	D-Glutamine and D-glutamate metabolism	Metabolism	Metabolism of other amino acids	3	1	4	4	0.0661897	0.494216	gene-CDIF1296T_03637(CDIF1296T_03637),gene-CDIF1296T_02785(CDIF1296T_02785),gene-CDIF1296T_03686(CDIF1296T_03686)	gene-CDIF1296T_00717(CDIF1296T_00717)	http://www.kegg.jp/kegg-bin/show_pathway?map00471/K01425%09%23FFFFFF,green/K01924%09%23FFFFFF,red/K01776%09%23FFFFFF,red/K01925%09%23FFFFFF,red/
ko02060	Phosphotransferase system (PTS)	Environmental Information Processing	Membrane transport	8	45	53	92	0.107029	0.664359	gene-CDIF1296T_00252(CDIF1296T_00252),gene-CDIF1296T_00936(CDIF1296T_00936),gene-CDIF1296T_00254(CDIF1296T_00254),gene-CDIF1296T_00253(CDIF1296T_00253),gene-CDIF1296T_02377(CDIF1296T_02377),gene-CDIF1296T_01027(CDIF1296T_01027),gene-CDIF1296T_00935(CDIF1296T_00935),gene-CDIF1296T_00984(CDIF1296T_00984)	gene-CDIF1296T_00512(CDIF1296T_00512),gene-CDIF1296T_00511(CDIF1296T_00511),gene-CDIF1296T_00510(CDIF1296T_00510),gene-CDIF1296T_03130(CDIF1296T_03130),gene-CDIF1296T_03162(CDIF1296T_03162),gene-CDIF1296T_03393(CDIF1296T_03393),gene-CDIF1296T_03148(CDIF1296T_03148),gene-CDIF1296T_00415(CDIF1296T_00415),gene-CDIF1296T_00509(CDIF1296T_00509),gene-CDIF1296T_00668(CDIF1296T_00668),gene-CDIF1296T_0058…	http://www.kegg.jp/kegg-bin/show_pathway?map02060/K02791%09%23FFFFFF,green/K02760%09%23FFFFFF,purple/K02775%09%23FFFFFF,green/K20117%09%23FFFFFF,green/K02761%09%23FFFFFF,purple/K02794%09%23FFFFFF,green/K02768%09%23FFFFFF,green/K02783%09%23FFFFFF,green/K17466%09%23FFFFFF,green/K02793%09%23FFFFFF,green/K17467%09%23FFFFFF,green/K02774%09%23FFFFFF,green/K02800%09%23FFFFFF,green/K02795%09%23FFFFFF,gre…
ko00720	Carbon fixation pathways in prokaryotes	Metabolism	Energy metabolism	3	17	20	32	0.12243	0.664359	gene-CDIF1296T_01250(CDIF1296T_01250),gene-CDIF1296T_01094(CDIF1296T_01094),gene-CDIF1296T_01095(CDIF1296T_01095)	gene-CDIF1296T_01154(CDIF1296T_01154),gene-CDIF1296T_00890(CDIF1296T_00890),gene-CDIF1296T_02529(CDIF1296T_02529),gene-CDIF1296T_02454(CDIF1296T_02454),gene-CDIF1296T_02807(CDIF1296T_02807),gene-CDIF1296T_00897(CDIF1296T_00897),gene-CDIF1296T_00230(CDIF1296T_00230),gene-CDIF1296T_00888(CDIF1296T_00888),gene-CDIF1296T_00896(CDIF1296T_00896),gene-CDIF1296T_00296(CDIF1296T_00296),gene-CDIF1296T_0029…	http://www.kegg.jp/kegg-bin/show_pathway?map00720/K01006%09%23FFFFFF,green/K00198%09%23FFFFFF,green/K01938%09%23FFFFFF,green/K00194%09%23FFFFFF,green/K00176%09%23FFFFFF,green/K00626%09%23FFFFFF,green/K00196%09%23FFFFFF,green/K01677%09%23FFFFFF,red/K01491%09%23FFFFFF,green/K00175%09%23FFFFFF,green/K14138%09%23FFFFFF,green/K00174%09%23FFFFFF,green/K01678%09%23FFFFFF,red/K14534%09%23FFFFFF,green/K15…
ko05134	Legionellosis	Human Diseases	Infectious diseases: Bacterial	2	1	3	3	0.130603	0.664359	gene-CDIF1296T_00315(CDIF1296T_00315),gene-CDIF1296T_02589(CDIF1296T_02589)	gene-CDIF1296T_00448(CDIF1296T_00448)	http://www.kegg.jp/kegg-bin/show_pathway?map05134/K02406%09%23FFFFFF,green/K03596%09%23FFFFFF,red/K04077%09%23FFFFFF,red/
ko00633	Nitrotoluene degradation	Metabolism	Xenobiotics biodegradation and metabolism	0	3	3	3	0.130603	0.664359	-	gene-CDIF1296T_00296(CDIF1296T_00296),gene-CDIF1296T_00297(CDIF1296T_00297),gene-CDIF1296T_00886(CDIF1296T_00886)	http://www.kegg.jp/kegg-bin/show_pathway?map00633/K00198%09%23FFFFFF,green/K00196%09%23FFFFFF,green/
ko00785	Lipoic acid metabolism	Metabolism	Metabolism of cofactors and vitamins	0	3	3	3	0.130603	0.664359	-	gene-CDIF1296T_00108(CDIF1296T_00108),gene-CDIF1296T_00903(CDIF1296T_00903),gene-CDIF1296T_01735(CDIF1296T_01735)	http://www.kegg.jp/kegg-bin/show_pathway?map00785/K03800%09%23FFFFFF,green/
ko00627	Aminobenzoate degradation	Metabolism	Xenobiotics biodegradation and metabolism	0	3	3	3	0.130603	0.664359	-	gene-CDIF1296T_02808(CDIF1296T_02808),gene-CDIF1296T_02984(CDIF1296T_02984),gene-CDIF1296T_02809(CDIF1296T_02809)	http://www.kegg.jp/kegg-bin/show_pathway?map00627/K01035%09%23FFFFFF,green/K01501%09%23FFFFFF,green/K01034%09%23FFFFFF,green/
ko00630	Glyoxylate and dicarboxylate metabolism	Metabolism	Carbohydrate metabolism	1	11	12	18	0.131194	0.664359	gene-CDIF1296T_01248(CDIF1296T_01248)	gene-CDIF1296T_02700(CDIF1296T_02700),gene-CDIF1296T_01154(CDIF1296T_01154),gene-CDIF1296T_00101(CDIF1296T_00101),gene-CDIF1296T_00893(CDIF1296T_00893),gene-CDIF1296T_02807(CDIF1296T_02807),gene-CDIF1296T_02865(CDIF1296T_02865),gene-CDIF1296T_02976(CDIF1296T_02976),gene-CDIF1296T_01742(CDIF1296T_01742),gene-CDIF1296T_02953(CDIF1296T_02953),gene-CDIF1296T_01741(CDIF1296T_01741),gene-CDIF1296T_0089…	http://www.kegg.jp/kegg-bin/show_pathway?map00630/K00283%09%23FFFFFF,green/K02437%09%23FFFFFF,green/K01091%09%23FFFFFF,green/K00282%09%23FFFFFF,green/K00600%09%23FFFFFF,green/K00104%09%23FFFFFF,red/K00626%09%23FFFFFF,green/K00382%09%23FFFFFF,green/K00042%09%23FFFFFF,green/
ko00250	Alanine, aspartate and glutamate metabolism	Metabolism	Amino acid metabolism	9	8	17	27	0.139112	0.664359	gene-CDIF1296T_03716(CDIF1296T_03716),gene-CDIF1296T_03714(CDIF1296T_03714),gene-CDIF1296T_02622(CDIF1296T_02622),gene-CDIF1296T_02364(CDIF1296T_02364),gene-CDIF1296T_03715(CDIF1296T_03715),gene-CDIF1296T_00305(CDIF1296T_00305),gene-CDIF1296T_03785(CDIF1296T_03785),gene-CDIF1296T_03717(CDIF1296T_03717),gene-CDIF1296T_01916(CDIF1296T_01916)	gene-CDIF1296T_01405(CDIF1296T_01405),gene-CDIF1296T_00203(CDIF1296T_00203),gene-CDIF1296T_02967(CDIF1296T_02967),gene-CDIF1296T_01610(CDIF1296T_01610),gene-CDIF1296T_00301(CDIF1296T_00301),gene-CDIF1296T_00717(CDIF1296T_00717),gene-CDIF1296T_02121(CDIF1296T_02121),gene-CDIF1296T_02260(CDIF1296T_02260)	http://www.kegg.jp/kegg-bin/show_pathway?map00250/K01939%09%23FFFFFF,red/K01955%09%23FFFFFF,red/K00823%09%23FFFFFF,green/K01425%09%23FFFFFF,green/K11358%09%23FFFFFF,green/K01779%09%23FFFFFF,purple/K01940%09%23FFFFFF,red/K01755%09%23FFFFFF,red/K00266%09%23FFFFFF,green/K01956%09%23FFFFFF,red/K00812%09%23FFFFFF,green/K00260%09%23FFFFFF,green/K00609%09%23FFFFFF,red/
ko01502	Vancomycin resistance	Human Diseases	Drug resistance: Antimicrobial	7	2	9	13	0.144891	0.664359	gene-CDIF1296T_02783(CDIF1296T_02783),gene-CDIF1296T_02787(CDIF1296T_02787),gene-CDIF1296T_01706(CDIF1296T_01706),gene-CDIF1296T_01707(CDIF1296T_01707),gene-CDIF1296T_01708(CDIF1296T_01708),gene-CDIF1296T_02211(CDIF1296T_02211),gene-CDIF1296T_03727(CDIF1296T_03727)	gene-CDIF1296T_01475(CDIF1296T_01475),gene-CDIF1296T_03579(CDIF1296T_03579)	http://www.kegg.jp/kegg-bin/show_pathway?map01502/K18856%09%23FFFFFF,red/K02563%09%23FFFFFF,red/K01929%09%23FFFFFF,red/K18348%09%23FFFFFF,red/K01921%09%23FFFFFF,green/K18344%09%23FFFFFF,red/K07260%09%23FFFFFF,red/K18866%09%23FFFFFF,red/K01775%09%23FFFFFF,green/
ko00280	Valine, leucine and isoleucine degradation	Metabolism	Amino acid metabolism	0	6	6	8	0.154226	0.664359	-	gene-CDIF1296T_01154(CDIF1296T_01154),gene-CDIF1296T_00893(CDIF1296T_00893),gene-CDIF1296T_00101(CDIF1296T_00101),gene-CDIF1296T_02807(CDIF1296T_02807),gene-CDIF1296T_01149(CDIF1296T_01149),gene-CDIF1296T_00966(CDIF1296T_00966)	http://www.kegg.jp/kegg-bin/show_pathway?map00280/K00248%09%23FFFFFF,green/K00626%09%23FFFFFF,green/K01640%09%23FFFFFF,green/K00382%09%23FFFFFF,green/
ko00350	Tyrosine metabolism	Metabolism	Amino acid metabolism	0	6	6	8	0.154226	0.664359	-	gene-CDIF1296T_01405(CDIF1296T_01405),gene-CDIF1296T_00203(CDIF1296T_00203),gene-CDIF1296T_02967(CDIF1296T_02967),gene-CDIF1296T_00563(CDIF1296T_00563),gene-CDIF1296T_02496(CDIF1296T_02496),gene-CDIF1296T_03047(CDIF1296T_03047)	http://www.kegg.jp/kegg-bin/show_pathway?map00350/K11358%09%23FFFFFF,green/K00832%09%23FFFFFF,green/K04072%09%23FFFFFF,green/K00812%09%23FFFFFF,green/
ko00620	Pyruvate metabolism	Metabolism	Carbohydrate metabolism	6	15	21	35	0.175486	0.718551	gene-CDIF1296T_01094(CDIF1296T_01094),gene-CDIF1296T_01250(CDIF1296T_01250),gene-CDIF1296T_01245(CDIF1296T_01245),gene-CDIF1296T_01096(CDIF1296T_01096),gene-CDIF1296T_03501(CDIF1296T_03501),gene-CDIF1296T_01095(CDIF1296T_01095)	gene-CDIF1296T_01154(CDIF1296T_01154),gene-CDIF1296T_02267(CDIF1296T_02267),gene-CDIF1296T_00893(CDIF1296T_00893),gene-CDIF1296T_00101(CDIF1296T_00101),gene-CDIF1296T_02529(CDIF1296T_02529),gene-CDIF1296T_01079(CDIF1296T_01079),gene-CDIF1296T_03569(CDIF1296T_03569),gene-CDIF1296T_02807(CDIF1296T_02807),gene-CDIF1296T_00563(CDIF1296T_00563),gene-CDIF1296T_01208(CDIF1296T_01208),gene-CDIF1296T_0023…	http://www.kegg.jp/kegg-bin/show_pathway?map00620/K01006%09%23FFFFFF,green/K01649%09%23FFFFFF,green/K00016%09%23FFFFFF,green/K00626%09%23FFFFFF,green/K18118%09%23FFFFFF,green/K04072%09%23FFFFFF,green/K03778%09%23FFFFFF,green/K01677%09%23FFFFFF,red/K00382%09%23FFFFFF,green/K00175%09%23FFFFFF,green/K00873%09%23FFFFFF,red/K01759%09%23FFFFFF,green/K00027%09%23FFFFFF,red/K00174%09%23FFFFFF,green/K0167…
ko00520	Amino sugar and nucleotide sugar metabolism	Metabolism	Carbohydrate metabolism	10	18	28	48	0.179638	0.718551	gene-CDIF1296T_01938(CDIF1296T_01938),gene-CDIF1296T_02349(CDIF1296T_02349),gene-CDIF1296T_02909(CDIF1296T_02909),gene-CDIF1296T_03634(CDIF1296T_03634),gene-CDIF1296T_02918(CDIF1296T_02918),gene-CDIF1296T_02614(CDIF1296T_02614),gene-CDIF1296T_00234(CDIF1296T_00234),gene-CDIF1296T_01102(CDIF1296T_01102),gene-CDIF1296T_02917(CDIF1296T_02917),gene-CDIF1296T_02849(CDIF1296T_02849)	gene-CDIF1296T_03393(CDIF1296T_03393),gene-CDIF1296T_03148(CDIF1296T_03148),gene-CDIF1296T_00668(CDIF1296T_00668),gene-CDIF1296T_03108(CDIF1296T_03108),gene-CDIF1296T_01048(CDIF1296T_01048),gene-CDIF1296T_03149(CDIF1296T_03149),gene-CDIF1296T_03175(CDIF1296T_03175),gene-CDIF1296T_01049(CDIF1296T_01049),gene-CDIF1296T_03147(CDIF1296T_03147),gene-CDIF1296T_03394(CDIF1296T_03394),gene-CDIF1296T_0067…	http://www.kegg.jp/kegg-bin/show_pathway?map00520/K01835%09%23FFFFFF,purple/K02791%09%23FFFFFF,green/K20117%09%23FFFFFF,green/K04042%09%23FFFFFF,red/K02794%09%23FFFFFF,green/K01788%09%23FFFFFF,red/K02793%09%23FFFFFF,green/K00847%09%23FFFFFF,red/K02795%09%23FFFFFF,green/K02564%09%23FFFFFF,red/K02796%09%23FFFFFF,green/K02777%09%23FFFFFF,green/K00012%09%23FFFFFF,red/K01809%09%23FFFFFF,red/K00971%09%…
ko00072	Synthesis and degradation of ketone bodies	Metabolism	Lipid metabolism	0	4	4	5	0.196842	0.721159	-	gene-CDIF1296T_01154(CDIF1296T_01154),gene-CDIF1296T_02807(CDIF1296T_02807),gene-CDIF1296T_02810(CDIF1296T_02810),gene-CDIF1296T_00966(CDIF1296T_00966)	http://www.kegg.jp/kegg-bin/show_pathway?map00072/K00626%09%23FFFFFF,green/K01640%09%23FFFFFF,green/K00019%09%23FFFFFF,green/
ko02026	Biofilm formation - Escherichia coli	Cellular Processes	Cellular community - prokaryotes	1	7	8	12	0.208145	0.721159	gene-CDIF1296T_03724(CDIF1296T_03724)	gene-CDIF1296T_01050(CDIF1296T_01050),gene-CDIF1296T_00443(CDIF1296T_00443),gene-CDIF1296T_01051(CDIF1296T_01051),gene-CDIF1296T_03108(CDIF1296T_03108),gene-CDIF1296T_00438(CDIF1296T_00438),gene-CDIF1296T_01048(CDIF1296T_01048),gene-CDIF1296T_01049(CDIF1296T_01049)	http://www.kegg.jp/kegg-bin/show_pathway?map02026/K02777%09%23FFFFFF,green/K03563%09%23FFFFFF,green/K00703%09%23FFFFFF,green/K00688%09%23FFFFFF,green/K07173%09%23FFFFFF,red/K02398%09%23FFFFFF,green/K00975%09%23FFFFFF,green/
ko03440	Homologous recombination	Genetic Information Processing	Replication and repair	12	1	13	21	0.210107	0.721159	gene-CDIF1296T_00002(CDIF1296T_00002),gene-CDIF1296T_03793(CDIF1296T_03793),gene-CDIF1296T_01202(CDIF1296T_01202),gene-CDIF1296T_02947(CDIF1296T_02947),gene-CDIF1296T_02596(CDIF1296T_02596),gene-CDIF1296T_00249(CDIF1296T_00249),gene-CDIF1296T_00004(CDIF1296T_00004),gene-CDIF1296T_02946(CDIF1296T_02946),gene-CDIF1296T_00032(CDIF1296T_00032),gene-CDIF1296T_02945(CDIF1296T_02945),gene-CDIF1296T_0271…	gene-CDIF1296T_01397(CDIF1296T_01397)	http://www.kegg.jp/kegg-bin/show_pathway?map03440/K04066%09%23FFFFFF,red/K03629%09%23FFFFFF,red/K03551%09%23FFFFFF,red/K02343%09%23FFFFFF,red/K03550%09%23FFFFFF,red/K02338%09%23FFFFFF,red/K01159%09%23FFFFFF,red/K02335%09%23FFFFFF,red/K03553%09%23FFFFFF,green/K02340%09%23FFFFFF,red/K03581%09%23FFFFFF,red/K06187%09%23FFFFFF,red/K03111%09%23FFFFFF,red/
ko00360	Phenylalanine metabolism	Metabolism	Amino acid metabolism	0	5	5	7	0.23883	0.721159	-	gene-CDIF1296T_01153(CDIF1296T_01153),gene-CDIF1296T_01405(CDIF1296T_01405),gene-CDIF1296T_00203(CDIF1296T_00203),gene-CDIF1296T_02967(CDIF1296T_02967),gene-CDIF1296T_02496(CDIF1296T_02496)	http://www.kegg.jp/kegg-bin/show_pathway?map00360/K11358%09%23FFFFFF,green/K00832%09%23FFFFFF,green/K00074%09%23FFFFFF,green/K00812%09%23FFFFFF,green/
ko00521	Streptomycin biosynthesis	Metabolism	Biosynthesis of other secondary metabolites	1	4	5	7	0.23883	0.721159	gene-CDIF1296T_02918(CDIF1296T_02918)	gene-CDIF1296T_00434(CDIF1296T_00434),gene-CDIF1296T_01649(CDIF1296T_01649),gene-CDIF1296T_00433(CDIF1296T_00433),gene-CDIF1296T_00432(CDIF1296T_00432)	http://www.kegg.jp/kegg-bin/show_pathway?map00521/K00973%09%23FFFFFF,green/K01835%09%23FFFFFF,purple/K01710%09%23FFFFFF,green/K01790%09%23FFFFFF,green/
ko00310	Lysine degradation	Metabolism	Amino acid metabolism	1	4	5	7	0.23883	0.721159	gene-CDIF1296T_00616(CDIF1296T_00616)	gene-CDIF1296T_01154(CDIF1296T_01154),gene-CDIF1296T_02807(CDIF1296T_02807),gene-CDIF1296T_02808(CDIF1296T_02808),gene-CDIF1296T_02809(CDIF1296T_02809)	http://www.kegg.jp/kegg-bin/show_pathway?map00310/K21672%09%23FFFFFF,red/K01035%09%23FFFFFF,green/K00626%09%23FFFFFF,green/K01034%09%23FFFFFF,green/
ko00071	Fatty acid degradation	Metabolism	Lipid metabolism	0	5	5	7	0.23883	0.721159	-	gene-CDIF1296T_01154(CDIF1296T_01154),gene-CDIF1296T_02807(CDIF1296T_02807),gene-CDIF1296T_00563(CDIF1296T_00563),gene-CDIF1296T_01149(CDIF1296T_01149),gene-CDIF1296T_03047(CDIF1296T_03047)	http://www.kegg.jp/kegg-bin/show_pathway?map00071/K00248%09%23FFFFFF,green/K00626%09%23FFFFFF,green/K04072%09%23FFFFFF,green/
ko00999	Biosynthesis of secondary metabolites - unclassified	Metabolism	Biosynthesis of other secondary metabolites	1	1	2	2	0.257557	0.721159	gene-CDIF1296T_01259(CDIF1296T_01259)	gene-CDIF1296T_01157(CDIF1296T_01157)	http://www.kegg.jp/kegg-bin/show_pathway?map00999/K02078%09%23FFFFFF,purple/
ko05120	Epithelial cell signaling in Helicobacter pylori infection	Human Diseases	Infectious diseases: Bacterial	2	0	2	2	0.257557	0.721159	gene-CDIF1296T_01304(CDIF1296T_01304),gene-CDIF1296T_00870(CDIF1296T_00870)	-	http://www.kegg.jp/kegg-bin/show_pathway?map05120/K08303%09%23FFFFFF,red/
ko01054	Nonribosomal peptide structures	Metabolism	Metabolism of terpenoids and polyketides	1	1	2	2	0.257557	0.721159	gene-CDIF1296T_02364(CDIF1296T_02364)	gene-CDIF1296T_02121(CDIF1296T_02121)	http://www.kegg.jp/kegg-bin/show_pathway?map01054/K01779%09%23FFFFFF,purple/
ko00626	Naphthalene degradation	Metabolism	Xenobiotics biodegradation and metabolism	0	2	2	2	0.257557	0.721159	-	gene-CDIF1296T_00563(CDIF1296T_00563),gene-CDIF1296T_03047(CDIF1296T_03047)	http://www.kegg.jp/kegg-bin/show_pathway?map00626/K04072%09%23FFFFFF,green/
ko00525	Acarbose and validamycin biosynthesis	Metabolism	Biosynthesis of other secondary metabolites	0	2	2	2	0.257557	0.721159	-	gene-CDIF1296T_00434(CDIF1296T_00434),gene-CDIF1296T_00432(CDIF1296T_00432)	http://www.kegg.jp/kegg-bin/show_pathway?map00525/K00973%09%23FFFFFF,green/K01710%09%23FFFFFF,green/
ko00240	Pyrimidine metabolism	Metabolism	Nucleotide metabolism	19	0	19	33	0.269997	0.735978	gene-CDIF1296T_02178(CDIF1296T_02178),gene-CDIF1296T_00308(CDIF1296T_00308),gene-CDIF1296T_03076(CDIF1296T_03076),gene-CDIF1296T_02522(CDIF1296T_02522),gene-CDIF1296T_01744(CDIF1296T_01744),gene-CDIF1296T_03716(CDIF1296T_03716),gene-CDIF1296T_00204(CDIF1296T_00204),gene-CDIF1296T_03718(CDIF1296T_03718),gene-CDIF1296T_00306(CDIF1296T_00306),gene-CDIF1296T_03714(CDIF1296T_03714),gene-CDIF1296T_0371…	-	http://www.kegg.jp/kegg-bin/show_pathway?map00240/K21636%09%23FFFFFF,red/K09903%09%23FFFFFF,red/K01464%09%23FFFFFF,red/K01955%09%23FFFFFF,red/K17828%09%23FFFFFF,red/K09913%09%23FFFFFF,red/K00761%09%23FFFFFF,red/K01591%09%23FFFFFF,red/K00525%09%23FFFFFF,red/K00609%09%23FFFFFF,red/K00943%09%23FFFFFF,red/K00762%09%23FFFFFF,red/K01520%09%23FFFFFF,red/K01493%09%23FFFFFF,red/K02825%09%23FFFFFF,red/K028…
ko00670	One carbon pool by folate	Metabolism	Metabolism of cofactors and vitamins	1	6	7	11	0.291299	0.735978	gene-CDIF1296T_00428(CDIF1296T_00428)	gene-CDIF1296T_03572(CDIF1296T_03572),gene-CDIF1296T_01008(CDIF1296T_01008),gene-CDIF1296T_00890(CDIF1296T_00890),gene-CDIF1296T_02865(CDIF1296T_02865),gene-CDIF1296T_00888(CDIF1296T_00888),gene-CDIF1296T_02976(CDIF1296T_02976)	http://www.kegg.jp/kegg-bin/show_pathway?map00670/K01934%09%23FFFFFF,green/K01491%09%23FFFFFF,green/K00602%09%23FFFFFF,purple/K00600%09%23FFFFFF,green/K01938%09%23FFFFFF,green/
ko01503	Cationic antimicrobial peptide (CAMP) resistance	Human Diseases	Drug resistance: Antimicrobial	6	1	7	11	0.291299	0.735978	gene-CDIF1296T_02922(CDIF1296T_02922),gene-CDIF1296T_02997(CDIF1296T_02997),gene-CDIF1296T_02995(CDIF1296T_02995),gene-CDIF1296T_02993(CDIF1296T_02993),gene-CDIF1296T_00176(CDIF1296T_00176),gene-CDIF1296T_02994(CDIF1296T_02994)	gene-CDIF1296T_01986(CDIF1296T_01986)	http://www.kegg.jp/kegg-bin/show_pathway?map01503/K03740%09%23FFFFFF,red/K01448%09%23FFFFFF,purple/K03367%09%23FFFFFF,red/K14188%09%23FFFFFF,red/K03739%09%23FFFFFF,red/
ko00770	Pantothenate and CoA biosynthesis	Metabolism	Metabolism of cofactors and vitamins	5	3	8	13	0.309351	0.735978	gene-CDIF1296T_02178(CDIF1296T_02178),gene-CDIF1296T_01203(CDIF1296T_01203),gene-CDIF1296T_01583(CDIF1296T_01583),gene-CDIF1296T_03679(CDIF1296T_03679),gene-CDIF1296T_01584(CDIF1296T_01584)	gene-CDIF1296T_02105(CDIF1296T_02105),gene-CDIF1296T_01640(CDIF1296T_01640),gene-CDIF1296T_01639(CDIF1296T_01639)	http://www.kegg.jp/kegg-bin/show_pathway?map00770/K01464%09%23FFFFFF,red/K00859%09%23FFFFFF,red/K00606%09%23FFFFFF,red/K01652%09%23FFFFFF,green/K01687%09%23FFFFFF,green/K00053%09%23FFFFFF,green/K01918%09%23FFFFFF,red/K03525%09%23FFFFFF,red/
ko03060	Protein export	Genetic Information Processing	Folding, sorting and degradation	8	0	8	13	0.309351	0.735978	gene-CDIF1296T_01400(CDIF1296T_01400),gene-CDIF1296T_03809(CDIF1296T_03809),gene-CDIF1296T_00124(CDIF1296T_00124),gene-CDIF1296T_00159(CDIF1296T_00159),gene-CDIF1296T_00713(CDIF1296T_00713),gene-CDIF1296T_02930(CDIF1296T_02930),gene-CDIF1296T_00714(CDIF1296T_00714),gene-CDIF1296T_00260(CDIF1296T_00260)	-	http://www.kegg.jp/kegg-bin/show_pathway?map03060/K03076%09%23FFFFFF,red/K03073%09%23FFFFFF,red/K03070%09%23FFFFFF,red/K03217%09%23FFFFFF,red/K03100%09%23FFFFFF,red/
ko02020	Two-component system	Environmental Information Processing	Signal transduction	26	13	39	72	0.319724	0.735978	gene-CDIF1296T_03445(CDIF1296T_03445),gene-CDIF1296T_00656(CDIF1296T_00656),gene-CDIF1296T_00653(CDIF1296T_00653),gene-CDIF1296T_03438(CDIF1296T_03438),gene-CDIF1296T_02997(CDIF1296T_02997),gene-CDIF1296T_01963(CDIF1296T_01963),gene-CDIF1296T_01096(CDIF1296T_01096),gene-CDIF1296T_00001(CDIF1296T_00001),gene-CDIF1296T_01668(CDIF1296T_01668),gene-CDIF1296T_01669(CDIF1296T_01669),gene-CDIF1296T_0091…	gene-CDIF1296T_01154(CDIF1296T_01154),gene-CDIF1296T_01693(CDIF1296T_01693),gene-CDIF1296T_02807(CDIF1296T_02807),gene-CDIF1296T_00443(CDIF1296T_00443),gene-CDIF1296T_03284(CDIF1296T_03284),gene-CDIF1296T_00438(CDIF1296T_00438),gene-CDIF1296T_02808(CDIF1296T_02808),gene-CDIF1296T_01694(CDIF1296T_01694),gene-CDIF1296T_03182(CDIF1296T_03182),gene-CDIF1296T_02809(CDIF1296T_02809),gene-CDIF1296T_0129…	http://www.kegg.jp/kegg-bin/show_pathway?map02020/K07707%09%23FFFFFF,green/K01546%09%23FFFFFF,red/K03563%09%23FFFFFF,green/K09697%09%23FFFFFF,green/K00626%09%23FFFFFF,green/K07699%09%23FFFFFF,green/K02398%09%23FFFFFF,green/K20485%09%23FFFFFF,green/K00027%09%23FFFFFF,red/K20490%09%23FFFFFF,red/K01548%09%23FFFFFF,red/K11636%09%23FFFFFF,red/K09696%09%23FFFFFF,green/K14188%09%23FFFFFF,red/K07646%09%2…
ko00362	Benzoate degradation	Metabolism	Xenobiotics biodegradation and metabolism	0	3	3	4	0.323841	0.735978	-	gene-CDIF1296T_01153(CDIF1296T_01153),gene-CDIF1296T_02807(CDIF1296T_02807),gene-CDIF1296T_01154(CDIF1296T_01154)	http://www.kegg.jp/kegg-bin/show_pathway?map00362/K00626%09%23FFFFFF,green/K00074%09%23FFFFFF,green/
ko00430	Taurine and hypotaurine metabolism	Metabolism	Metabolism of other amino acids	1	2	3	4	0.323841	0.735978	gene-CDIF1296T_01250(CDIF1296T_01250)	gene-CDIF1296T_00301(CDIF1296T_00301),gene-CDIF1296T_01607(CDIF1296T_01607)	http://www.kegg.jp/kegg-bin/show_pathway?map00430/K00681%09%23FFFFFF,green/K00925%09%23FFFFFF,red/K00260%09%23FFFFFF,green/
ko00523	Polyketide sugar unit biosynthesis	Metabolism	Metabolism of terpenoids and polyketides	0	3	3	4	0.323841	0.735978	-	gene-CDIF1296T_00434(CDIF1296T_00434),gene-CDIF1296T_00432(CDIF1296T_00432),gene-CDIF1296T_00433(CDIF1296T_00433)	http://www.kegg.jp/kegg-bin/show_pathway?map00523/K00973%09%23FFFFFF,green/K01710%09%23FFFFFF,green/K01790%09%23FFFFFF,green/
ko02024	Quorum sensing	Cellular Processes	Cellular community - prokaryotes	19	10	29	53	0.328562	0.735978	gene-CDIF1296T_03445(CDIF1296T_03445),gene-CDIF1296T_00656(CDIF1296T_00656),gene-CDIF1296T_00653(CDIF1296T_00653),gene-CDIF1296T_00713(CDIF1296T_00713),gene-CDIF1296T_03724(CDIF1296T_03724),gene-CDIF1296T_03438(CDIF1296T_03438),gene-CDIF1296T_01963(CDIF1296T_01963),gene-CDIF1296T_02930(CDIF1296T_02930),gene-CDIF1296T_01483(CDIF1296T_01483),gene-CDIF1296T_00714(CDIF1296T_00714),gene-CDIF1296T_0140…	gene-CDIF1296T_02759(CDIF1296T_02759),gene-CDIF1296T_01023(CDIF1296T_01023),gene-CDIF1296T_00824(CDIF1296T_00824),gene-CDIF1296T_01021(CDIF1296T_01021),gene-CDIF1296T_03182(CDIF1296T_03182),gene-CDIF1296T_01022(CDIF1296T_01022),gene-CDIF1296T_02803(CDIF1296T_02803),gene-CDIF1296T_01290(CDIF1296T_01290),gene-CDIF1296T_01024(CDIF1296T_01024),gene-CDIF1296T_02731(CDIF1296T_02731)	http://www.kegg.jp/kegg-bin/show_pathway?map02024/K20488%09%23FFFFFF,red/K02034%09%23FFFFFF,green/K07707%09%23FFFFFF,green/K07667%09%23FFFFFF,red/K07173%09%23FFFFFF,red/K03073%09%23FFFFFF,red/K11063%09%23FFFFFF,green/K03217%09%23FFFFFF,red/K03100%09%23FFFFFF,red/K10823%09%23FFFFFF,green/K07813%09%23FFFFFF,red/K07699%09%23FFFFFF,green/K03076%09%23FFFFFF,red/K02031%09%23FFFFFF,red/K20265%09%23FFFFF…
ko00410	beta-Alanine metabolism	Metabolism	Metabolism of other amino acids	3	1	4	6	0.357933	0.770933	gene-CDIF1296T_02178(CDIF1296T_02178),gene-CDIF1296T_01056(CDIF1296T_01056),gene-CDIF1296T_01583(CDIF1296T_01583)	gene-CDIF1296T_02260(CDIF1296T_02260)	http://www.kegg.jp/kegg-bin/show_pathway?map00410/K01464%09%23FFFFFF,red/K01918%09%23FFFFFF,red/K00823%09%23FFFFFF,green/K00797%09%23FFFFFF,red/
ko00460	Cyanoamino acid metabolism	Metabolism	Metabolism of other amino acids	0	4	4	6	0.357933	0.770933	-	gene-CDIF1296T_02865(CDIF1296T_02865),gene-CDIF1296T_02976(CDIF1296T_02976),gene-CDIF1296T_02984(CDIF1296T_02984),gene-CDIF1296T_01607(CDIF1296T_01607)	http://www.kegg.jp/kegg-bin/show_pathway?map00460/K00681%09%23FFFFFF,green/K01501%09%23FFFFFF,green/K00600%09%23FFFFFF,green/
ko01501	beta-Lactam resistance	Human Diseases	Drug resistance: Antimicrobial	3	2	5	8	0.379836	0.802673	gene-CDIF1296T_01305(CDIF1296T_01305),gene-CDIF1296T_00950(CDIF1296T_00950),gene-CDIF1296T_01222(CDIF1296T_01222)	gene-CDIF1296T_01024(CDIF1296T_01024),gene-CDIF1296T_01023(CDIF1296T_01023)	http://www.kegg.jp/kegg-bin/show_pathway?map01501/K05366%09%23FFFFFF,red/K10823%09%23FFFFFF,green/K15583%09%23FFFFFF,green/K05515%09%23FFFFFF,red/
ko00640	Propanoate metabolism	Metabolism	Carbohydrate metabolism	1	9	10	18	0.432593	0.878626	gene-CDIF1296T_01250(CDIF1296T_01250)	gene-CDIF1296T_01154(CDIF1296T_01154),gene-CDIF1296T_02267(CDIF1296T_02267),gene-CDIF1296T_00101(CDIF1296T_00101),gene-CDIF1296T_00893(CDIF1296T_00893),gene-CDIF1296T_03569(CDIF1296T_03569),gene-CDIF1296T_02807(CDIF1296T_02807),gene-CDIF1296T_02808(CDIF1296T_02808),gene-CDIF1296T_02809(CDIF1296T_02809),gene-CDIF1296T_02260(CDIF1296T_02260)	http://www.kegg.jp/kegg-bin/show_pathway?map00640/K01035%09%23FFFFFF,green/K00016%09%23FFFFFF,green/K00626%09%23FFFFFF,green/K00925%09%23FFFFFF,red/K00382%09%23FFFFFF,green/K01034%09%23FFFFFF,green/K00823%09%23FFFFFF,green/
ko00230	Purine metabolism	Metabolism	Nucleotide metabolism	17	5	22	42	0.478038	0.878626	gene-CDIF1296T_03633(CDIF1296T_03633),gene-CDIF1296T_03343(CDIF1296T_03343),gene-CDIF1296T_03076(CDIF1296T_03076),gene-CDIF1296T_02442(CDIF1296T_02442),gene-CDIF1296T_01744(CDIF1296T_01744),gene-CDIF1296T_00574(CDIF1296T_00574),gene-CDIF1296T_02918(CDIF1296T_02918),gene-CDIF1296T_00204(CDIF1296T_00204),gene-CDIF1296T_03609(CDIF1296T_03609),gene-CDIF1296T_01953(CDIF1296T_01953),gene-CDIF1296T_0174…	gene-CDIF1296T_01008(CDIF1296T_01008),gene-CDIF1296T_02120(CDIF1296T_02120),gene-CDIF1296T_00320(CDIF1296T_00320),gene-CDIF1296T_01863(CDIF1296T_01863),gene-CDIF1296T_01649(CDIF1296T_01649)	http://www.kegg.jp/kegg-bin/show_pathway?map00230/K21636%09%23FFFFFF,red/K01487%09%23FFFFFF,red/K01939%09%23FFFFFF,red/K01835%09%23FFFFFF,purple/K01524%09%23FFFFFF,red/K03816%09%23FFFFFF,red/K00939%09%23FFFFFF,red/K01239%09%23FFFFFF,red/K02083%09%23FFFFFF,green/K09913%09%23FFFFFF,red/K00760%09%23FFFFFF,red/K00948%09%23FFFFFF,red/K00525%09%23FFFFFF,red/K00873%09%23FFFFFF,red/K01515%09%23FFFFFF,gre…
ko01055	Biosynthesis of vancomycin group antibiotics	Metabolism	Metabolism of terpenoids and polyketides	0	1	1	1	0.50764	0.878626	-	gene-CDIF1296T_00434(CDIF1296T_00434)	http://www.kegg.jp/kegg-bin/show_pathway?map01055/K01710%09%23FFFFFF,green/
ko05132	Salmonella infection	Human Diseases	Infectious diseases: Bacterial	0	1	1	1	0.50764	0.878626	-	gene-CDIF1296T_00448(CDIF1296T_00448)	http://www.kegg.jp/kegg-bin/show_pathway?map05132/K02406%09%23FFFFFF,green/
ko00281	Geraniol degradation	Metabolism	Metabolism of terpenoids and polyketides	0	1	1	1	0.50764	0.878626	-	gene-CDIF1296T_00966(CDIF1296T_00966)	http://www.kegg.jp/kegg-bin/show_pathway?map00281/K01640%09%23FFFFFF,green/
ko00643	Styrene degradation	Metabolism	Xenobiotics biodegradation and metabolism	0	1	1	1	0.50764	0.878626	-	gene-CDIF1296T_02984(CDIF1296T_02984)	http://www.kegg.jp/kegg-bin/show_pathway?map00643/K01501%09%23FFFFFF,green/
ko00333	Prodigiosin biosynthesis	Metabolism	Biosynthesis of other secondary metabolites	2	0	2	3	0.511466	0.878626	gene-CDIF1296T_01257(CDIF1296T_01257),gene-CDIF1296T_02704(CDIF1296T_02704)	-	http://www.kegg.jp/kegg-bin/show_pathway?map00333/K00645%09%23FFFFFF,red/K00059%09%23FFFFFF,red/
ko02025	Biofilm formation - Pseudomonas aeruginosa	Cellular Processes	Cellular community - prokaryotes	0	2	2	3	0.511466	0.878626	-	gene-CDIF1296T_00443(CDIF1296T_00443),gene-CDIF1296T_00438(CDIF1296T_00438)	http://www.kegg.jp/kegg-bin/show_pathway?map02025/K03563%09%23FFFFFF,green/K02398%09%23FFFFFF,green/
ko00380	Tryptophan metabolism	Metabolism	Amino acid metabolism	0	3	3	5	0.514339	0.878626	-	gene-CDIF1296T_02807(CDIF1296T_02807),gene-CDIF1296T_01154(CDIF1296T_01154),gene-CDIF1296T_02984(CDIF1296T_02984)	http://www.kegg.jp/kegg-bin/show_pathway?map00380/K00626%09%23FFFFFF,green/K01501%09%23FFFFFF,green/
ko04621	NOD-like receptor signaling pathway	Organismal Systems	Immune system	0	3	3	5	0.514339	0.878626	-	gene-CDIF1296T_02469(CDIF1296T_02469),gene-CDIF1296T_03114(CDIF1296T_03114),gene-CDIF1296T_00448(CDIF1296T_00448)	http://www.kegg.jp/kegg-bin/show_pathway?map04621/K03671%09%23FFFFFF,green/K02406%09%23FFFFFF,green/
ko00401	Novobiocin biosynthesis	Metabolism	Biosynthesis of other secondary metabolites	0	4	4	7	0.516737	0.878626	-	gene-CDIF1296T_01405(CDIF1296T_01405),gene-CDIF1296T_00203(CDIF1296T_00203),gene-CDIF1296T_02967(CDIF1296T_02967),gene-CDIF1296T_02496(CDIF1296T_02496)	http://www.kegg.jp/kegg-bin/show_pathway?map00401/K11358%09%23FFFFFF,green/K00832%09%23FFFFFF,green/K00812%09%23FFFFFF,green/
ko00983	Drug metabolism - other enzymes	Metabolism	Xenobiotics biodegradation and metabolism	4	1	5	9	0.518839	0.878626	gene-CDIF1296T_02178(CDIF1296T_02178),gene-CDIF1296T_03343(CDIF1296T_03343),gene-CDIF1296T_02522(CDIF1296T_02522),gene-CDIF1296T_02823(CDIF1296T_02823)	gene-CDIF1296T_00320(CDIF1296T_00320)	http://www.kegg.jp/kegg-bin/show_pathway?map00983/K01464%09%23FFFFFF,red/K01520%09%23FFFFFF,red/K00760%09%23FFFFFF,red/K01951%09%23FFFFFF,green/
ko00920	Sulfur metabolism	Metabolism	Energy metabolism	3	5	8	15	0.524088	0.878626	gene-CDIF1296T_03071(CDIF1296T_03071),gene-CDIF1296T_03072(CDIF1296T_03072),gene-CDIF1296T_03070(CDIF1296T_03070)	gene-CDIF1296T_01554(CDIF1296T_01554),gene-CDIF1296T_02340(CDIF1296T_02340),gene-CDIF1296T_02341(CDIF1296T_02341),gene-CDIF1296T_02339(CDIF1296T_02339),gene-CDIF1296T_01671(CDIF1296T_01671)	http://www.kegg.jp/kegg-bin/show_pathway?map00920/K00385%09%23FFFFFF,green/K15553%09%23FFFFFF,purple/K16950%09%23FFFFFF,green/K16951%09%23FFFFFF,green/K15554%09%23FFFFFF,red/K00640%09%23FFFFFF,green/K15555%09%23FFFFFF,red/
ko00020	Citrate cycle (TCA cycle)	Metabolism	Carbohydrate metabolism	2	7	9	17	0.525606	0.878626	gene-CDIF1296T_01094(CDIF1296T_01094),gene-CDIF1296T_01095(CDIF1296T_01095)	gene-CDIF1296T_00101(CDIF1296T_00101),gene-CDIF1296T_00893(CDIF1296T_00893),gene-CDIF1296T_00230(CDIF1296T_00230),gene-CDIF1296T_00233(CDIF1296T_00233),gene-CDIF1296T_00231(CDIF1296T_00231),gene-CDIF1296T_02456(CDIF1296T_02456),gene-CDIF1296T_00232(CDIF1296T_00232)	http://www.kegg.jp/kegg-bin/show_pathway?map00020/K00174%09%23FFFFFF,green/K01678%09%23FFFFFF,red/K00177%09%23FFFFFF,green/K00176%09%23FFFFFF,green/K18118%09%23FFFFFF,green/K01677%09%23FFFFFF,red/K00175%09%23FFFFFF,green/K00382%09%23FFFFFF,green/
ko00270	Cysteine and methionine metabolism	Metabolism	Amino acid metabolism	8	9	17	34	0.603866	0.976036	gene-CDIF1296T_01056(CDIF1296T_01056),gene-CDIF1296T_02839(CDIF1296T_02839),gene-CDIF1296T_01055(CDIF1296T_01055),gene-CDIF1296T_03724(CDIF1296T_03724),gene-CDIF1296T_00247(CDIF1296T_00247),gene-CDIF1296T_03333(CDIF1296T_03333),gene-CDIF1296T_02737(CDIF1296T_02737),gene-CDIF1296T_02177(CDIF1296T_02177)	gene-CDIF1296T_02267(CDIF1296T_02267),gene-CDIF1296T_03569(CDIF1296T_03569),gene-CDIF1296T_01405(CDIF1296T_01405),gene-CDIF1296T_00203(CDIF1296T_00203),gene-CDIF1296T_02967(CDIF1296T_02967),gene-CDIF1296T_02496(CDIF1296T_02496),gene-CDIF1296T_03110(CDIF1296T_03110),gene-CDIF1296T_02872(CDIF1296T_02872),gene-CDIF1296T_01671(CDIF1296T_01671)	http://www.kegg.jp/kegg-bin/show_pathway?map00270/K00832%09%23FFFFFF,green/K14155%09%23FFFFFF,green/K01752%09%23FFFFFF,red/K07173%09%23FFFFFF,red/K11358%09%23FFFFFF,green/K01243%09%23FFFFFF,red/K00016%09%23FFFFFF,green/K01611%09%23FFFFFF,red/K00789%09%23FFFFFF,red/K00640%09%23FFFFFF,green/K00812%09%23FFFFFF,green/K00797%09%23FFFFFF,red/K12960%09%23FFFFFF,red/
ko00052	Galactose metabolism	Metabolism	Carbohydrate metabolism	4	8	12	24	0.610627	0.976036	gene-CDIF1296T_02918(CDIF1296T_02918),gene-CDIF1296T_03502(CDIF1296T_03502),gene-CDIF1296T_02849(CDIF1296T_02849),gene-CDIF1296T_01937(CDIF1296T_01937)	gene-CDIF1296T_00105(CDIF1296T_00105),gene-CDIF1296T_03161(CDIF1296T_03161),gene-CDIF1296T_02438(CDIF1296T_02438),gene-CDIF1296T_01649(CDIF1296T_01649),gene-CDIF1296T_00103(CDIF1296T_00103),gene-CDIF1296T_00104(CDIF1296T_00104),gene-CDIF1296T_02437(CDIF1296T_02437),gene-CDIF1296T_02439(CDIF1296T_02439)	http://www.kegg.jp/kegg-bin/show_pathway?map00052/K01835%09%23FFFFFF,purple/K02775%09%23FFFFFF,green/K08302%09%23FFFFFF,green/K01193%09%23FFFFFF,red/K02774%09%23FFFFFF,green/K00850%09%23FFFFFF,red/K00963%09%23FFFFFF,red/K02773%09%23FFFFFF,green/
ko00260	Glycine, serine and threonine metabolism	Metabolism	Amino acid metabolism	2	8	10	20	0.615435	0.976036	gene-CDIF1296T_02638(CDIF1296T_02638),gene-CDIF1296T_03333(CDIF1296T_03333)	gene-CDIF1296T_00893(CDIF1296T_00893),gene-CDIF1296T_00101(CDIF1296T_00101),gene-CDIF1296T_02865(CDIF1296T_02865),gene-CDIF1296T_02976(CDIF1296T_02976),gene-CDIF1296T_01742(CDIF1296T_01742),gene-CDIF1296T_01085(CDIF1296T_01085),gene-CDIF1296T_01741(CDIF1296T_01741),gene-CDIF1296T_00899(CDIF1296T_00899)	http://www.kegg.jp/kegg-bin/show_pathway?map00260/K00283%09%23FFFFFF,green/K02437%09%23FFFFFF,green/K01754%09%23FFFFFF,red/K01752%09%23FFFFFF,red/K00282%09%23FFFFFF,green/K00058%09%23FFFFFF,green/K00600%09%23FFFFFF,green/K00382%09%23FFFFFF,green/
ko00710	Carbon fixation in photosynthetic organisms	Metabolism	Energy metabolism	5	3	8	16	0.62254	0.976036	gene-CDIF1296T_03281(CDIF1296T_03281),gene-CDIF1296T_03282(CDIF1296T_03282),gene-CDIF1296T_03234(CDIF1296T_03234),gene-CDIF1296T_03596(CDIF1296T_03596),gene-CDIF1296T_00599(CDIF1296T_00599)	gene-CDIF1296T_02529(CDIF1296T_02529),gene-CDIF1296T_01267(CDIF1296T_01267),gene-CDIF1296T_01865(CDIF1296T_01865)	http://www.kegg.jp/kegg-bin/show_pathway?map00710/K01006%09%23FFFFFF,green/K01808%09%23FFFFFF,red/K00134%09%23FFFFFF,purple/K04041%09%23FFFFFF,green/K01624%09%23FFFFFF,red/K00927%09%23FFFFFF,red/
ko00900	Terpenoid backbone biosynthesis	Metabolism	Metabolism of terpenoids and polyketides	5	2	7	14	0.627452	0.976036	gene-CDIF1296T_00110(CDIF1296T_00110),gene-CDIF1296T_02900(CDIF1296T_02900),gene-CDIF1296T_02238(CDIF1296T_02238),gene-CDIF1296T_00109(CDIF1296T_00109),gene-CDIF1296T_03690(CDIF1296T_03690)	gene-CDIF1296T_01154(CDIF1296T_01154),gene-CDIF1296T_02807(CDIF1296T_02807)	http://www.kegg.jp/kegg-bin/show_pathway?map00900/K00806%09%23FFFFFF,red/K00991%09%23FFFFFF,red/K01770%09%23FFFFFF,red/K00626%09%23FFFFFF,green/K00919%09%23FFFFFF,red/
ko00780	Biotin metabolism	Metabolism	Metabolism of cofactors and vitamins	2	2	4	8	0.653638	0.98944	gene-CDIF1296T_00521(CDIF1296T_00521),gene-CDIF1296T_02704(CDIF1296T_02704)	gene-CDIF1296T_02258(CDIF1296T_02258),gene-CDIF1296T_00902(CDIF1296T_00902)	http://www.kegg.jp/kegg-bin/show_pathway?map00780/K00059%09%23FFFFFF,red/K01012%09%23FFFFFF,purple/
ko03020	RNA polymerase	Genetic Information Processing	Transcription	2	0	2	4	0.69909	0.98944	gene-CDIF1296T_00168(CDIF1296T_00168),gene-CDIF1296T_00132(CDIF1296T_00132)	-	http://www.kegg.jp/kegg-bin/show_pathway?map03020/K03040%09%23FFFFFF,red/K03043%09%23FFFFFF,red/
ko00480	Glutathione metabolism	Metabolism	Metabolism of other amino acids	1	1	2	4	0.69909	0.98944	gene-CDIF1296T_01056(CDIF1296T_01056)	gene-CDIF1296T_01607(CDIF1296T_01607)	http://www.kegg.jp/kegg-bin/show_pathway?map00480/K00681%09%23FFFFFF,green/K00797%09%23FFFFFF,red/
ko00625	Chloroalkane and chloroalkene degradation	Metabolism	Xenobiotics biodegradation and metabolism	0	2	2	4	0.69909	0.98944	-	gene-CDIF1296T_00563(CDIF1296T_00563),gene-CDIF1296T_03047(CDIF1296T_03047)	http://www.kegg.jp/kegg-bin/show_pathway?map00625/K04072%09%23FFFFFF,green/
ko00564	Glycerophospholipid metabolism	Metabolism	Lipid metabolism	3	4	7	15	0.717895	0.98944	gene-CDIF1296T_02237(CDIF1296T_02237),gene-CDIF1296T_01750(CDIF1296T_01750),gene-CDIF1296T_01813(CDIF1296T_01813)	gene-CDIF1296T_00660(CDIF1296T_00660),gene-CDIF1296T_02000(CDIF1296T_02000),gene-CDIF1296T_03511(CDIF1296T_03511),gene-CDIF1296T_01999(CDIF1296T_01999)	http://www.kegg.jp/kegg-bin/show_pathway?map00564/K03736%09%23FFFFFF,green/K00655%09%23FFFFFF,red/K01126%09%23FFFFFF,red/K06131%09%23FFFFFF,green/K00981%09%23FFFFFF,red/K00995%09%23FFFFFF,green/K03735%09%23FFFFFF,green/
ko00061	Fatty acid biosynthesis	Metabolism	Lipid metabolism	5	1	6	13	0.729134	0.98944	gene-CDIF1296T_01256(CDIF1296T_01256),gene-CDIF1296T_01259(CDIF1296T_01259),gene-CDIF1296T_02704(CDIF1296T_02704),gene-CDIF1296T_01257(CDIF1296T_01257),gene-CDIF1296T_01255(CDIF1296T_01255)	gene-CDIF1296T_01157(CDIF1296T_01157)	http://www.kegg.jp/kegg-bin/show_pathway?map00061/K02371%09%23FFFFFF,red/K00645%09%23FFFFFF,red/K00648%09%23FFFFFF,red/K00059%09%23FFFFFF,red/K02078%09%23FFFFFF,purple/
ko03018	RNA degradation	Genetic Information Processing	Folding, sorting and degradation	6	0	6	13	0.729134	0.98944	gene-CDIF1296T_00315(CDIF1296T_00315),gene-CDIF1296T_00930(CDIF1296T_00930),gene-CDIF1296T_03502(CDIF1296T_03502),gene-CDIF1296T_02286(CDIF1296T_02286),gene-CDIF1296T_03278(CDIF1296T_03278),gene-CDIF1296T_03604(CDIF1296T_03604)	-	http://www.kegg.jp/kegg-bin/show_pathway?map03018/K00850%09%23FFFFFF,red/K01689%09%23FFFFFF,red/K05592%09%23FFFFFF,red/K04077%09%23FFFFFF,red/K03628%09%23FFFFFF,red/
ko00500	Starch and sucrose metabolism	Metabolism	Carbohydrate metabolism	11	18	29	61	0.739765	0.98944	gene-CDIF1296T_01938(CDIF1296T_01938),gene-CDIF1296T_00985(CDIF1296T_00985),gene-CDIF1296T_00252(CDIF1296T_00252),gene-CDIF1296T_02918(CDIF1296T_02918),gene-CDIF1296T_00254(CDIF1296T_00254),gene-CDIF1296T_00253(CDIF1296T_00253),gene-CDIF1296T_01030(CDIF1296T_01030),gene-CDIF1296T_01027(CDIF1296T_01027),gene-CDIF1296T_02849(CDIF1296T_02849),gene-CDIF1296T_01937(CDIF1296T_01937),gene-CDIF1296T_0322…	gene-CDIF1296T_03188(CDIF1296T_03188),gene-CDIF1296T_01050(CDIF1296T_01050),gene-CDIF1296T_03130(CDIF1296T_03130),gene-CDIF1296T_03211(CDIF1296T_03211),gene-CDIF1296T_01051(CDIF1296T_01051),gene-CDIF1296T_03108(CDIF1296T_03108),gene-CDIF1296T_03189(CDIF1296T_03189),gene-CDIF1296T_01048(CDIF1296T_01048),gene-CDIF1296T_02633(CDIF1296T_02633),gene-CDIF1296T_03129(CDIF1296T_03129),gene-CDIF1296T_0104…	http://www.kegg.jp/kegg-bin/show_pathway?map00500/K01835%09%23FFFFFF,purple/K02791%09%23FFFFFF,green/K02760%09%23FFFFFF,purple/K02761%09%23FFFFFF,purple/K01226%09%23FFFFFF,green/K01193%09%23FFFFFF,red/K00847%09%23FFFFFF,red/K00688%09%23FFFFFF,green/K01232%09%23FFFFFF,purple/K01223%09%23FFFFFF,purple/K00703%09%23FFFFFF,green/K05342%09%23FFFFFF,red/K02777%09%23FFFFFF,green/K02759%09%23FFFFFF,red/K0…
ko00030	Pentose phosphate pathway	Metabolism	Carbohydrate metabolism	7	6	13	28	0.742944	0.98944	gene-CDIF1296T_03633(CDIF1296T_03633),gene-CDIF1296T_03596(CDIF1296T_03596),gene-CDIF1296T_02918(CDIF1296T_02918),gene-CDIF1296T_03502(CDIF1296T_03502),gene-CDIF1296T_03234(CDIF1296T_03234),gene-CDIF1296T_01573(CDIF1296T_01573),gene-CDIF1296T_00599(CDIF1296T_00599)	gene-CDIF1296T_00512(CDIF1296T_00512),gene-CDIF1296T_00511(CDIF1296T_00511),gene-CDIF1296T_00510(CDIF1296T_00510),gene-CDIF1296T_00509(CDIF1296T_00509),gene-CDIF1296T_01649(CDIF1296T_01649),gene-CDIF1296T_01267(CDIF1296T_01267)	http://www.kegg.jp/kegg-bin/show_pathway?map00030/K01835%09%23FFFFFF,purple/K17465%09%23FFFFFF,green/K17464%09%23FFFFFF,green/K01808%09%23FFFFFF,red/K01619%09%23FFFFFF,red/K17466%09%23FFFFFF,green/K17467%09%23FFFFFF,green/K04041%09%23FFFFFF,green/K00850%09%23FFFFFF,red/K01624%09%23FFFFFF,red/K00948%09%23FFFFFF,red/
ko05111	Biofilm formation - Vibrio cholerae	Cellular Processes	Cellular community - prokaryotes	1	4	5	11	0.743222	0.98944	gene-CDIF1296T_03724(CDIF1296T_03724)	gene-CDIF1296T_00443(CDIF1296T_00443),gene-CDIF1296T_03284(CDIF1296T_03284),gene-CDIF1296T_03108(CDIF1296T_03108),gene-CDIF1296T_01671(CDIF1296T_01671)	http://www.kegg.jp/kegg-bin/show_pathway?map05111/K02777%09%23FFFFFF,green/K03563%09%23FFFFFF,green/K03092%09%23FFFFFF,green/K07173%09%23FFFFFF,red/K00640%09%23FFFFFF,green/
ko04112	Cell cycle - Caulobacter	Cellular Processes	Cell growth and death	4	1	5	11	0.743222	0.98944	gene-CDIF1296T_02783(CDIF1296T_02783),gene-CDIF1296T_00001(CDIF1296T_00001),gene-CDIF1296T_02784(CDIF1296T_02784),gene-CDIF1296T_03418(CDIF1296T_03418)	gene-CDIF1296T_03454(CDIF1296T_03454)	http://www.kegg.jp/kegg-bin/show_pathway?map04112/K02313%09%23FFFFFF,red/K01358%09%23FFFFFF,green/K02563%09%23FFFFFF,red/K01338%09%23FFFFFF,red/K03588%09%23FFFFFF,red/
ko03070	Bacterial secretion system	Environmental Information Processing	Membrane transport	5	0	5	11	0.743222	0.98944	gene-CDIF1296T_03809(CDIF1296T_03809),gene-CDIF1296T_00124(CDIF1296T_00124),gene-CDIF1296T_00159(CDIF1296T_00159),gene-CDIF1296T_02930(CDIF1296T_02930),gene-CDIF1296T_00260(CDIF1296T_00260)	-	http://www.kegg.jp/kegg-bin/show_pathway?map03070/K03076%09%23FFFFFF,red/K03073%09%23FFFFFF,red/K03070%09%23FFFFFF,red/K03217%09%23FFFFFF,red/
ko00750	Vitamin B6 metabolism	Metabolism	Metabolism of cofactors and vitamins	0	1	1	2	0.757723	0.98944	-	gene-CDIF1296T_01419(CDIF1296T_01419)	http://www.kegg.jp/kegg-bin/show_pathway?map00750/K00868%09%23FFFFFF,green/
ko03410	Base excision repair	Genetic Information Processing	Replication and repair	1	3	4	9	0.761478	0.98944	gene-CDIF1296T_01202(CDIF1296T_01202)	gene-CDIF1296T_01564(CDIF1296T_01564),gene-CDIF1296T_00724(CDIF1296T_00724),gene-CDIF1296T_00719(CDIF1296T_00719)	http://www.kegg.jp/kegg-bin/show_pathway?map03410/K02335%09%23FFFFFF,red/K03652%09%23FFFFFF,green/K01151%09%23FFFFFF,green/K10773%09%23FFFFFF,green/
ko00040	Pentose and glucuronate interconversions	Metabolism	Carbohydrate metabolism	5	3	8	18	0.780771	0.98944	gene-CDIF1296T_03085(CDIF1296T_03085),gene-CDIF1296T_03015(CDIF1296T_03015),gene-CDIF1296T_02909(CDIF1296T_02909),gene-CDIF1296T_02849(CDIF1296T_02849),gene-CDIF1296T_03014(CDIF1296T_03014)	gene-CDIF1296T_03145(CDIF1296T_03145),gene-CDIF1296T_02436(CDIF1296T_02436),gene-CDIF1296T_02435(CDIF1296T_02435)	http://www.kegg.jp/kegg-bin/show_pathway?map00040/K16850%09%23FFFFFF,red/K00854%09%23FFFFFF,green/K00012%09%23FFFFFF,red/K16849%09%23FFFFFF,red/K00008%09%23FFFFFF,green/K00963%09%23FFFFFF,red/
ko00910	Nitrogen metabolism	Metabolism	Energy metabolism	0	3	3	7	0.786251	0.98944	-	gene-CDIF1296T_01610(CDIF1296T_01610),gene-CDIF1296T_00301(CDIF1296T_00301),gene-CDIF1296T_02984(CDIF1296T_02984)	http://www.kegg.jp/kegg-bin/show_pathway?map00910/K00266%09%23FFFFFF,green/K01501%09%23FFFFFF,green/K00260%09%23FFFFFF,green/
ko00053	Ascorbate and aldarate metabolism	Metabolism	Carbohydrate metabolism	1	2	3	7	0.786251	0.98944	gene-CDIF1296T_02909(CDIF1296T_02909)	gene-CDIF1296T_02679(CDIF1296T_02679),gene-CDIF1296T_02680(CDIF1296T_02680)	http://www.kegg.jp/kegg-bin/show_pathway?map00053/K00012%09%23FFFFFF,red/K03475%09%23FFFFFF,green/K02822%09%23FFFFFF,green/
ko00450	Selenocompound metabolism	Metabolism	Metabolism of other amino acids	3	3	6	14	0.805395	0.99927	gene-CDIF1296T_02617(CDIF1296T_02617),gene-CDIF1296T_03658(CDIF1296T_03658),gene-CDIF1296T_02618(CDIF1296T_02618)	gene-CDIF1296T_03110(CDIF1296T_03110),gene-CDIF1296T_02872(CDIF1296T_02872),gene-CDIF1296T_02470(CDIF1296T_02470)	http://www.kegg.jp/kegg-bin/show_pathway?map00450/K14155%09%23FFFFFF,green/K01042%09%23FFFFFF,red/K00384%09%23FFFFFF,green/K01008%09%23FFFFFF,red/K01874%09%23FFFFFF,red/
ko00440	Phosphonate and phosphinate metabolism	Metabolism	Metabolism of other amino acids	1	3	4	10	0.841069	0.99927	gene-CDIF1296T_02991(CDIF1296T_02991)	gene-CDIF1296T_03649(CDIF1296T_03649),gene-CDIF1296T_03654(CDIF1296T_03654),gene-CDIF1296T_00857(CDIF1296T_00857)	http://www.kegg.jp/kegg-bin/show_pathway?map00440/K20859%09%23FFFFFF,green/K06167%09%23FFFFFF,green/K05306%09%23FFFFFF,red/K06164%09%23FFFFFF,green/
ko00970	Aminoacyl-tRNA biosynthesis	Genetic Information Processing	Translation	6	6	12	28	0.84946	0.99927	gene-CDIF1296T_02617(CDIF1296T_02617),gene-CDIF1296T_03658(CDIF1296T_03658),gene-CDIF1296T_00114(CDIF1296T_00114),gene-CDIF1296T_02353(CDIF1296T_02353),gene-CDIF1296T_03676(CDIF1296T_03676),gene-CDIF1296T_00878(CDIF1296T_00878)	gene-CDIF1296T_00733(CDIF1296T_00733),gene-CDIF1296T_02647(CDIF1296T_02647),gene-CDIF1296T_00113(CDIF1296T_00113),gene-CDIF1296T_00112(CDIF1296T_00112),gene-CDIF1296T_02982(CDIF1296T_02982),gene-CDIF1296T_00024(CDIF1296T_00024)	http://www.kegg.jp/kegg-bin/show_pathway?map00970/K01887%09%23FFFFFF,red/K04567%09%23FFFFFF,red/K01868%09%23FFFFFF,green/K01875%09%23FFFFFF,green/K01869%09%23FFFFFF,green/K01893%09%23FFFFFF,red/K09698%09%23FFFFFF,red/K01042%09%23FFFFFF,red/K01874%09%23FFFFFF,red/K01881%09%23FFFFFF,green/
ko05152	Tuberculosis	Human Diseases	Infectious diseases: Bacterial	1	0	1	3	0.880852	0.99927	gene-CDIF1296T_00315(CDIF1296T_00315)	-	http://www.kegg.jp/kegg-bin/show_pathway?map05152/K04077%09%23FFFFFF,red/
ko04626	Plant-pathogen interaction	Organismal Systems	Environmental adaptation	0	1	1	3	0.880852	0.99927	-	gene-CDIF1296T_00448(CDIF1296T_00448)	http://www.kegg.jp/kegg-bin/show_pathway?map04626/K02406%09%23FFFFFF,green/
ko00860	Porphyrin and chlorophyll metabolism	Metabolism	Metabolism of cofactors and vitamins	4	7	11	27	0.893461	0.99927	gene-CDIF1296T_01825(CDIF1296T_01825),gene-CDIF1296T_03008(CDIF1296T_03008),gene-CDIF1296T_01764(CDIF1296T_01764),gene-CDIF1296T_03528(CDIF1296T_03528)	gene-CDIF1296T_03548(CDIF1296T_03548),gene-CDIF1296T_03536(CDIF1296T_03536),gene-CDIF1296T_03550(CDIF1296T_03550),gene-CDIF1296T_03540(CDIF1296T_03540),gene-CDIF1296T_02824(CDIF1296T_02824),gene-CDIF1296T_03549(CDIF1296T_03549),gene-CDIF1296T_02005(CDIF1296T_02005)	http://www.kegg.jp/kegg-bin/show_pathway?map00860/K00768%09%23FFFFFF,green/K02233%09%23FFFFFF,green/K01599%09%23FFFFFF,red/K00230%09%23FFFFFF,red/K05936%09%23FFFFFF,green/K06042%09%23FFFFFF,green/K04720%09%23FFFFFF,green/K02231%09%23FFFFFF,green/K03594%09%23FFFFFF,red/K04032%09%23FFFFFF,green/K02304%09%23FFFFFF,red/
ko02010	ABC transporters	Environmental Information Processing	Membrane transport	27	16	43	96	0.904726	0.99927	gene-CDIF1296T_00172(CDIF1296T_00172),gene-CDIF1296T_00653(CDIF1296T_00653),gene-CDIF1296T_01115(CDIF1296T_01115),gene-CDIF1296T_01118(CDIF1296T_01118),gene-CDIF1296T_03524(CDIF1296T_03524),gene-CDIF1296T_01729(CDIF1296T_01729),gene-CDIF1296T_00546(CDIF1296T_00546),gene-CDIF1296T_01728(CDIF1296T_01728),gene-CDIF1296T_01037(CDIF1296T_01037),gene-CDIF1296T_00655(CDIF1296T_00655),gene-CDIF1296T_0054…	gene-CDIF1296T_00525(CDIF1296T_00525),gene-CDIF1296T_03646(CDIF1296T_03646),gene-CDIF1296T_00553(CDIF1296T_00553),gene-CDIF1296T_01693(CDIF1296T_01693),gene-CDIF1296T_01067(CDIF1296T_01067),gene-CDIF1296T_01554(CDIF1296T_01554),gene-CDIF1296T_00554(CDIF1296T_00554),gene-CDIF1296T_01024(CDIF1296T_01024),gene-CDIF1296T_00524(CDIF1296T_00524),gene-CDIF1296T_01023(CDIF1296T_01023),gene-CDIF1296T_0169…	http://www.kegg.jp/kegg-bin/show_pathway?map02010/K05845%09%23FFFFFF,green/K02009%09%23FFFFFF,green/K10441%09%23FFFFFF,green/K02010%09%23FFFFFF,green/K16787%09%23FFFFFF,red/K19310%09%23FFFFFF,red/K10823%09%23FFFFFF,green/K09697%09%23FFFFFF,green/K15583%09%23FFFFFF,green/K19309%09%23FFFFFF,red/K10440%09%23FFFFFF,green/K16785%09%23FFFFFF,red/K20490%09%23FFFFFF,red/K05847%09%23FFFFFF,green/K15554%09…
ko03430	Mismatch repair	Genetic Information Processing	Replication and repair	8	0	8	21	0.917966	0.99927	gene-CDIF1296T_00002(CDIF1296T_00002),gene-CDIF1296T_03793(CDIF1296T_03793),gene-CDIF1296T_01279(CDIF1296T_01279),gene-CDIF1296T_02596(CDIF1296T_02596),gene-CDIF1296T_00876(CDIF1296T_00876),gene-CDIF1296T_00629(CDIF1296T_00629),gene-CDIF1296T_00030(CDIF1296T_00030),gene-CDIF1296T_02248(CDIF1296T_02248)	-	http://www.kegg.jp/kegg-bin/show_pathway?map03430/K02340%09%23FFFFFF,red/K02343%09%23FFFFFF,red/K07456%09%23FFFFFF,red/K03111%09%23FFFFFF,red/K03601%09%23FFFFFF,red/K02338%09%23FFFFFF,red/K03657%09%23FFFFFF,red/
ko03030	DNA replication	Genetic Information Processing	Replication and repair	5	0	5	14	0.920034	0.99927	gene-CDIF1296T_00002(CDIF1296T_00002),gene-CDIF1296T_03793(CDIF1296T_03793),gene-CDIF1296T_01202(CDIF1296T_01202),gene-CDIF1296T_02596(CDIF1296T_02596),gene-CDIF1296T_00030(CDIF1296T_00030)	-	http://www.kegg.jp/kegg-bin/show_pathway?map03030/K02335%09%23FFFFFF,red/K02340%09%23FFFFFF,red/K02343%09%23FFFFFF,red/K03111%09%23FFFFFF,red/K02338%09%23FFFFFF,red/
ko00730	Thiamine metabolism	Metabolism	Metabolism of cofactors and vitamins	4	2	6	17	0.937448	0.99927	gene-CDIF1296T_02703(CDIF1296T_02703),gene-CDIF1296T_00160(CDIF1296T_00160),gene-CDIF1296T_02701(CDIF1296T_02701),gene-CDIF1296T_03471(CDIF1296T_03471)	gene-CDIF1296T_01794(CDIF1296T_01794),gene-CDIF1296T_02259(CDIF1296T_02259)	http://www.kegg.jp/kegg-bin/show_pathway?map00730/K00949%09%23FFFFFF,red/K03150%09%23FFFFFF,green/K00788%09%23FFFFFF,green/K06949%09%23FFFFFF,red/K00939%09%23FFFFFF,red/
ko00472	D-Arginine and D-ornithine metabolism	Metabolism	Metabolism of other amino acids	1	0	1	4	0.941439	0.99927	gene-CDIF1296T_00616(CDIF1296T_00616)	-	http://www.kegg.jp/kegg-bin/show_pathway?map00472/K21672%09%23FFFFFF,red/
ko03420	Nucleotide excision repair	Genetic Information Processing	Replication and repair	3	0	3	10	0.950956	0.99927	gene-CDIF1296T_03619(CDIF1296T_03619),gene-CDIF1296T_01202(CDIF1296T_01202),gene-CDIF1296T_00629(CDIF1296T_00629)	-	http://www.kegg.jp/kegg-bin/show_pathway?map03420/K02335%09%23FFFFFF,red/K03723%09%23FFFFFF,red/K03657%09%23FFFFFF,red/
ko00760	Nicotinate and nicotinamide metabolism	Metabolism	Metabolism of cofactors and vitamins	2	1	3	10	0.950956	0.99927	gene-CDIF1296T_01476(CDIF1296T_01476),gene-CDIF1296T_01767(CDIF1296T_01767)	gene-CDIF1296T_03662(CDIF1296T_03662)	http://www.kegg.jp/kegg-bin/show_pathway?map00760/K00763%09%23FFFFFF,green/K03742%09%23FFFFFF,red/K01239%09%23FFFFFF,red/
ko00740	Riboflavin metabolism	Metabolism	Metabolism of cofactors and vitamins	1	0	1	5	0.971234	0.99927	gene-CDIF1296T_01384(CDIF1296T_01384)	-	http://www.kegg.jp/kegg-bin/show_pathway?map00740/K11753%09%23FFFFFF,red/
ko00400	Phenylalanine, tyrosine and tryptophan biosynthesis	Metabolism	Amino acid metabolism	0	5	5	17	0.979357	0.99927	-	gene-CDIF1296T_01405(CDIF1296T_01405),gene-CDIF1296T_00203(CDIF1296T_00203),gene-CDIF1296T_02967(CDIF1296T_02967),gene-CDIF1296T_02496(CDIF1296T_02496),gene-CDIF1296T_01965(CDIF1296T_01965)	http://www.kegg.jp/kegg-bin/show_pathway?map00400/K11358%09%23FFFFFF,green/K00832%09%23FFFFFF,green/K03856%09%23FFFFFF,green/K00812%09%23FFFFFF,green/
ko02040	Flagellar assembly	Cellular Processes	Cell motility	2	9	11	33	0.986635	0.99927	gene-CDIF1296T_00913(CDIF1296T_00913),gene-CDIF1296T_00912(CDIF1296T_00912)	gene-CDIF1296T_00441(CDIF1296T_00441),gene-CDIF1296T_00445(CDIF1296T_00445),gene-CDIF1296T_00446(CDIF1296T_00446),gene-CDIF1296T_00444(CDIF1296T_00444),gene-CDIF1296T_00438(CDIF1296T_00438),gene-CDIF1296T_00440(CDIF1296T_00440),gene-CDIF1296T_00468(CDIF1296T_00468),gene-CDIF1296T_00437(CDIF1296T_00437),gene-CDIF1296T_00448(CDIF1296T_00448)	http://www.kegg.jp/kegg-bin/show_pathway?map02040/K02390%09%23FFFFFF,green/K02396%09%23FFFFFF,green/K02557%09%23FFFFFF,red/K02406%09%23FFFFFF,green/K02422%09%23FFFFFF,green/K02397%09%23FFFFFF,green/K02417%09%23FFFFFF,green/K02407%09%23FFFFFF,green/K02398%09%23FFFFFF,green/K02556%09%23FFFFFF,red/
ko00561	Glycerolipid metabolism	Metabolism	Lipid metabolism	2	0	2	10	0.99069	0.99927	gene-CDIF1296T_01813(CDIF1296T_01813),gene-CDIF1296T_01254(CDIF1296T_01254)	-	http://www.kegg.jp/kegg-bin/show_pathway?map00561/K00655%09%23FFFFFF,red/K03621%09%23FFFFFF,red/
ko04122	Sulfur relay system	Genetic Information Processing	Folding, sorting and degradation	2	0	2	10	0.99069	0.99927	gene-CDIF1296T_00237(CDIF1296T_00237),gene-CDIF1296T_01347(CDIF1296T_01347)	-	http://www.kegg.jp/kegg-bin/show_pathway?map04122/K00566%09%23FFFFFF,red/K21028%09%23FFFFFF,red/
ko00261	Monobactam biosynthesis	Metabolism	Biosynthesis of other secondary metabolites	0	1	1	8	0.996603	0.99927	-	gene-CDIF1296T_03341(CDIF1296T_03341)	http://www.kegg.jp/kegg-bin/show_pathway?map00261/K00215%09%23FFFFFF,green/
ko00790	Folate biosynthesis	Metabolism	Metabolism of cofactors and vitamins	1	2	3	15	0.997	0.99927	gene-CDIF1296T_02165(CDIF1296T_02165)	gene-CDIF1296T_01519(CDIF1296T_01519),gene-CDIF1296T_03366(CDIF1296T_03366)	http://www.kegg.jp/kegg-bin/show_pathway?map00790/K11754%09%23FFFFFF,green/K01495%09%23FFFFFF,green/K07141%09%23FFFFFF,red/
ko02030	Bacterial chemotaxis	Cellular Processes	Cell motility	2	2	4	19	0.998284	0.99927	gene-CDIF1296T_00913(CDIF1296T_00913),gene-CDIF1296T_00912(CDIF1296T_00912)	gene-CDIF1296T_00524(CDIF1296T_00524),gene-CDIF1296T_00437(CDIF1296T_00437)	http://www.kegg.jp/kegg-bin/show_pathway?map02030/K02417%09%23FFFFFF,green/K02557%09%23FFFFFF,red/K10439%09%23FFFFFF,green/K02556%09%23FFFFFF,red/
ko00300	Lysine biosynthesis	Metabolism	Amino acid metabolism	2	2	4	20	0.999023	0.99927	gene-CDIF1296T_02796(CDIF1296T_02796),gene-CDIF1296T_02787(CDIF1296T_02787)	gene-CDIF1296T_03795(CDIF1296T_03795),gene-CDIF1296T_03341(CDIF1296T_03341)	http://www.kegg.jp/kegg-bin/show_pathway?map00300/K01928%09%23FFFFFF,red/K00215%09%23FFFFFF,green/K05825%09%23FFFFFF,green/K01929%09%23FFFFFF,red/
ko00340	Histidine metabolism	Metabolism	Amino acid metabolism	2	0	2	14	0.99927	0.99927	gene-CDIF1296T_01168(CDIF1296T_01168),gene-CDIF1296T_00907(CDIF1296T_00907)	-	http://www.kegg.jp/kegg-bin/show_pathway?map00340/K04486%09%23FFFFFF,red/
CDC vs CDH
PathwayID	Pathway	Level1	Level2	Up_number	Down_number	DEG_number	total_number	Pvalue	FDR	Up_gene	Down_gene	URL
ko03010	Ribosome	Genetic Information Processing	Translation	42	0	42	52	8.67656e-13	8.50303e-11	gene-CDIF1296T_00138(CDIF1296T_00138),gene-CDIF1296T_00144(CDIF1296T_00144),gene-CDIF1296T_02688(CDIF1296T_02688),gene-CDIF1296T_00143(CDIF1296T_00143),gene-CDIF1296T_01237(CDIF1296T_01237),gene-CDIF1296T_00155(CDIF1296T_00155),gene-CDIF1296T_00146(CDIF1296T_00146),gene-CDIF1296T_03812(CDIF1296T_03812),gene-CDIF1296T_00148(CDIF1296T_00148),gene-CDIF1296T_00150(CDIF1296T_00150),gene-CDIF1296T_0013…	-	http://www.kegg.jp/kegg-bin/show_pathway?map03010/K02909%09%23FFFFFF,red/K02965%09%23FFFFFF,red/K02992%09%23FFFFFF,red/K02982%09%23FFFFFF,red/K02948%09%23FFFFFF,red/K02890%09%23FFFFFF,red/K02864%09%23FFFFFF,red/K02988%09%23FFFFFF,red/K02899%09%23FFFFFF,red/K02914%09%23FFFFFF,red/K02961%09%23FFFFFF,red/K02884%09%23FFFFFF,red/K02990%09%23FFFFFF,red/K02881%09%23FFFFFF,red/K02878%09%23FFFFFF,red/K028…
ko02060	Phosphotransferase system (PTS)	Environmental Information Processing	Membrane transport	1	42	43	92	0.0033837	0.144634	gene-CDIF1296T_01680(CDIF1296T_01680)	gene-CDIF1296T_00512(CDIF1296T_00512),gene-CDIF1296T_00511(CDIF1296T_00511),gene-CDIF1296T_00510(CDIF1296T_00510),gene-CDIF1296T_02611(CDIF1296T_02611),gene-CDIF1296T_03162(CDIF1296T_03162),gene-CDIF1296T_03393(CDIF1296T_03393),gene-CDIF1296T_00415(CDIF1296T_00415),gene-CDIF1296T_00668(CDIF1296T_00668),gene-CDIF1296T_02893(CDIF1296T_02893),gene-CDIF1296T_00583(CDIF1296T_00583),gene-CDIF1296T_0066…	http://www.kegg.jp/kegg-bin/show_pathway?map02060/K02791%09%23FFFFFF,green/K02760%09%23FFFFFF,purple/K02775%09%23FFFFFF,green/K20117%09%23FFFFFF,green/K02761%09%23FFFFFF,green/K02794%09%23FFFFFF,green/K02783%09%23FFFFFF,green/K02768%09%23FFFFFF,green/K17466%09%23FFFFFF,green/K02793%09%23FFFFFF,green/K17467%09%23FFFFFF,green/K02774%09%23FFFFFF,green/K02800%09%23FFFFFF,green/K02795%09%23FFFFFF,gree…
ko00051	Fructose and mannose metabolism	Metabolism	Carbohydrate metabolism	4	25	29	58	0.00473955	0.144634	gene-CDIF1296T_03502(CDIF1296T_03502),gene-CDIF1296T_02378(CDIF1296T_02378),gene-CDIF1296T_03144(CDIF1296T_03144),gene-CDIF1296T_02386(CDIF1296T_02386)	gene-CDIF1296T_00107(CDIF1296T_00107),gene-CDIF1296T_02444(CDIF1296T_02444),gene-CDIF1296T_03163(CDIF1296T_03163),gene-CDIF1296T_02611(CDIF1296T_02611),gene-CDIF1296T_03162(CDIF1296T_03162),gene-CDIF1296T_03393(CDIF1296T_03393),gene-CDIF1296T_00415(CDIF1296T_00415),gene-CDIF1296T_00668(CDIF1296T_00668),gene-CDIF1296T_00669(CDIF1296T_00669),gene-CDIF1296T_02445(CDIF1296T_02445),gene-CDIF1296T_0253…	http://www.kegg.jp/kegg-bin/show_pathway?map00051/K00009%09%23FFFFFF,green/K02794%09%23FFFFFF,green/K00882%09%23FFFFFF,purple/K02783%09%23FFFFFF,green/K02768%09%23FFFFFF,green/K02793%09%23FFFFFF,green/K02800%09%23FFFFFF,green/K02795%09%23FFFFFF,green/K01628%09%23FFFFFF,purple/K02796%09%23FFFFFF,green/K02782%09%23FFFFFF,green/K02798%09%23FFFFFF,green/K02781%09%23FFFFFF,green/K01805%09%23FFFFFF,red…
ko00190	Oxidative phosphorylation	Metabolism	Energy metabolism	10	3	13	21	0.00590344	0.144634	gene-CDIF1296T_03039(CDIF1296T_03039),gene-CDIF1296T_03034(CDIF1296T_03034),gene-CDIF1296T_03584(CDIF1296T_03584),gene-CDIF1296T_03036(CDIF1296T_03036),gene-CDIF1296T_03037(CDIF1296T_03037),gene-CDIF1296T_03586(CDIF1296T_03586),gene-CDIF1296T_03035(CDIF1296T_03035),gene-CDIF1296T_03040(CDIF1296T_03040),gene-CDIF1296T_03589(CDIF1296T_03589),gene-CDIF1296T_03585(CDIF1296T_03585)	gene-CDIF1296T_03514(CDIF1296T_03514),gene-CDIF1296T_03513(CDIF1296T_03513),gene-CDIF1296T_03512(CDIF1296T_03512)	http://www.kegg.jp/kegg-bin/show_pathway?map00190/K02122%09%23FFFFFF,red/K02117%09%23FFFFFF,red/K00334%09%23FFFFFF,green/K02121%09%23FFFFFF,red/K02110%09%23FFFFFF,red/K02115%09%23FFFFFF,red/K02120%09%23FFFFFF,red/K02111%09%23FFFFFF,red/K00335%09%23FFFFFF,green/K02124%09%23FFFFFF,red/K00336%09%23FFFFFF,green/K02112%09%23FFFFFF,red/K02118%09%23FFFFFF,red/
ko00660	C5-Branched dibasic acid metabolism	Metabolism	Carbohydrate metabolism	4	0	4	4	0.0117686	0.230665	gene-CDIF1296T_01082(CDIF1296T_01082),gene-CDIF1296T_01080(CDIF1296T_01080),gene-CDIF1296T_01640(CDIF1296T_01640),gene-CDIF1296T_01081(CDIF1296T_01081)	-	http://www.kegg.jp/kegg-bin/show_pathway?map00660/K01703%09%23FFFFFF,red/K01652%09%23FFFFFF,red/K00052%09%23FFFFFF,red/K01704%09%23FFFFFF,red/
ko00290	Valine, leucine and isoleucine biosynthesis	Metabolism	Amino acid metabolism	6	0	6	8	0.0184151	0.300779	gene-CDIF1296T_01082(CDIF1296T_01082),gene-CDIF1296T_01080(CDIF1296T_01080),gene-CDIF1296T_02638(CDIF1296T_02638),gene-CDIF1296T_01640(CDIF1296T_01640),gene-CDIF1296T_01639(CDIF1296T_01639),gene-CDIF1296T_01081(CDIF1296T_01081)	-	http://www.kegg.jp/kegg-bin/show_pathway?map00290/K01703%09%23FFFFFF,red/K00053%09%23FFFFFF,red/K01754%09%23FFFFFF,red/K01652%09%23FFFFFF,red/K00052%09%23FFFFFF,red/K01704%09%23FFFFFF,red/
ko00730	Thiamine metabolism	Metabolism	Metabolism of cofactors and vitamins	9	1	10	17	0.0248006	0.346497	gene-CDIF1296T_01679(CDIF1296T_01679),gene-CDIF1296T_01677(CDIF1296T_01677),gene-CDIF1296T_01791(CDIF1296T_01791),gene-CDIF1296T_01792(CDIF1296T_01792),gene-CDIF1296T_01793(CDIF1296T_01793),gene-CDIF1296T_00160(CDIF1296T_00160),gene-CDIF1296T_01794(CDIF1296T_01794),gene-CDIF1296T_01678(CDIF1296T_01678),gene-CDIF1296T_01789(CDIF1296T_01789)	gene-CDIF1296T_02259(CDIF1296T_02259)	http://www.kegg.jp/kegg-bin/show_pathway?map00730/K00788%09%23FFFFFF,red/K00878%09%23FFFFFF,red/K03147%09%23FFFFFF,red/K00939%09%23FFFFFF,red/K00941%09%23FFFFFF,red/K03149%09%23FFFFFF,red/K03150%09%23FFFFFF,purple/K03148%09%23FFFFFF,red/
ko00920	Sulfur metabolism	Metabolism	Energy metabolism	3	6	9	15	0.0282855	0.346497	gene-CDIF1296T_01554(CDIF1296T_01554),gene-CDIF1296T_01380(CDIF1296T_01380),gene-CDIF1296T_01749(CDIF1296T_01749)	gene-CDIF1296T_01670(CDIF1296T_01670),gene-CDIF1296T_02340(CDIF1296T_02340),gene-CDIF1296T_02341(CDIF1296T_02341),gene-CDIF1296T_03071(CDIF1296T_03071),gene-CDIF1296T_03072(CDIF1296T_03072),gene-CDIF1296T_01671(CDIF1296T_01671)	http://www.kegg.jp/kegg-bin/show_pathway?map00920/K01738%09%23FFFFFF,purple/K15554%09%23FFFFFF,green/K15555%09%23FFFFFF,green/K15553%09%23FFFFFF,red/K16951%09%23FFFFFF,green/K16950%09%23FFFFFF,green/K06881%09%23FFFFFF,red/K00640%09%23FFFFFF,green/
ko00770	Pantothenate and CoA biosynthesis	Metabolism	Metabolism of cofactors and vitamins	7	1	8	13	0.0320883	0.349406	gene-CDIF1296T_02178(CDIF1296T_02178),gene-CDIF1296T_01203(CDIF1296T_01203),gene-CDIF1296T_01583(CDIF1296T_01583),gene-CDIF1296T_01640(CDIF1296T_01640),gene-CDIF1296T_01639(CDIF1296T_01639),gene-CDIF1296T_03286(CDIF1296T_03286),gene-CDIF1296T_01584(CDIF1296T_01584)	gene-CDIF1296T_03582(CDIF1296T_03582)	http://www.kegg.jp/kegg-bin/show_pathway?map00770/K00053%09%23FFFFFF,red/K01464%09%23FFFFFF,red/K00859%09%23FFFFFF,red/K01918%09%23FFFFFF,red/K00606%09%23FFFFFF,red/K00997%09%23FFFFFF,green/K01652%09%23FFFFFF,red/
ko00740	Riboflavin metabolism	Metabolism	Metabolism of cofactors and vitamins	4	0	4	5	0.043383	0.425153	gene-CDIF1296T_01783(CDIF1296T_01783),gene-CDIF1296T_01782(CDIF1296T_01782),gene-CDIF1296T_01784(CDIF1296T_01784),gene-CDIF1296T_01785(CDIF1296T_01785)	-	http://www.kegg.jp/kegg-bin/show_pathway?map00740/K00794%09%23FFFFFF,red/K11752%09%23FFFFFF,red/K00793%09%23FFFFFF,red/K14652%09%23FFFFFF,red/
ko02026	Biofilm formation - Escherichia coli	Cellular Processes	Cellular community - prokaryotes	0	7	7	12	0.0624582	0.556446	-	gene-CDIF1296T_02672(CDIF1296T_02672),gene-CDIF1296T_01050(CDIF1296T_01050),gene-CDIF1296T_01051(CDIF1296T_01051),gene-CDIF1296T_03108(CDIF1296T_03108),gene-CDIF1296T_01048(CDIF1296T_01048),gene-CDIF1296T_01049(CDIF1296T_01049),gene-CDIF1296T_02636(CDIF1296T_02636)	http://www.kegg.jp/kegg-bin/show_pathway?map02026/K02777%09%23FFFFFF,green/K00703%09%23FFFFFF,green/K00694%09%23FFFFFF,green/K00688%09%23FFFFFF,green/K00975%09%23FFFFFF,green/
ko01501	beta-Lactam resistance	Human Diseases	Drug resistance: Antimicrobial	2	3	5	8	0.0840319	0.686261	gene-CDIF1296T_01305(CDIF1296T_01305),gene-CDIF1296T_00950(CDIF1296T_00950)	gene-CDIF1296T_01023(CDIF1296T_01023),gene-CDIF1296T_00645(CDIF1296T_00645),gene-CDIF1296T_00646(CDIF1296T_00646)	http://www.kegg.jp/kegg-bin/show_pathway?map01501/K05366%09%23FFFFFF,red/K02171%09%23FFFFFF,green/K02172%09%23FFFFFF,green/K15583%09%23FFFFFF,green/K05515%09%23FFFFFF,red/
ko00999	Biosynthesis of secondary metabolites - unclassified	Metabolism	Biosynthesis of other secondary metabolites	1	1	2	2	0.108734	0.761136	gene-CDIF1296T_01259(CDIF1296T_01259)	gene-CDIF1296T_01157(CDIF1296T_01157)	http://www.kegg.jp/kegg-bin/show_pathway?map00999/K02078%09%23FFFFFF,purple/
ko00626	Naphthalene degradation	Metabolism	Xenobiotics biodegradation and metabolism	1	1	2	2	0.108734	0.761136	gene-CDIF1296T_00563(CDIF1296T_00563)	gene-CDIF1296T_03047(CDIF1296T_03047)	http://www.kegg.jp/kegg-bin/show_pathway?map00626/K04072%09%23FFFFFF,purple/
ko02030	Bacterial chemotaxis	Cellular Processes	Cell motility	1	8	9	19	0.137558	0.851995	gene-CDIF1296T_00524(CDIF1296T_00524)	gene-CDIF1296T_00913(CDIF1296T_00913),gene-CDIF1296T_00699(CDIF1296T_00699),gene-CDIF1296T_00695(CDIF1296T_00695),gene-CDIF1296T_01664(CDIF1296T_01664),gene-CDIF1296T_00692(CDIF1296T_00692),gene-CDIF1296T_00471(CDIF1296T_00471),gene-CDIF1296T_00694(CDIF1296T_00694),gene-CDIF1296T_00693(CDIF1296T_00693)	http://www.kegg.jp/kegg-bin/show_pathway?map02030/K03411%09%23FFFFFF,green/K02557%09%23FFFFFF,green/K03408%09%23FFFFFF,green/K03410%09%23FFFFFF,green/K03413%09%23FFFFFF,green/K10439%09%23FFFFFF,purple/
ko00983	Drug metabolism - other enzymes	Metabolism	Xenobiotics biodegradation and metabolism	4	1	5	9	0.139101	0.851995	gene-CDIF1296T_02178(CDIF1296T_02178),gene-CDIF1296T_02522(CDIF1296T_02522),gene-CDIF1296T_03286(CDIF1296T_03286),gene-CDIF1296T_00716(CDIF1296T_00716)	gene-CDIF1296T_02448(CDIF1296T_02448)	http://www.kegg.jp/kegg-bin/show_pathway?map00983/K01464%09%23FFFFFF,red/K00088%09%23FFFFFF,green/K01520%09%23FFFFFF,red/K00876%09%23FFFFFF,red/
ko00550	Peptidoglycan biosynthesis	Metabolism	Glycan biosynthesis and metabolism	7	3	10	22	0.15323	0.883329	gene-CDIF1296T_02788(CDIF1296T_02788),gene-CDIF1296T_02783(CDIF1296T_02783),gene-CDIF1296T_01305(CDIF1296T_01305),gene-CDIF1296T_00950(CDIF1296T_00950),gene-CDIF1296T_01707(CDIF1296T_01707),gene-CDIF1296T_01401(CDIF1296T_01401),gene-CDIF1296T_02786(CDIF1296T_02786)	gene-CDIF1296T_02796(CDIF1296T_02796),gene-CDIF1296T_00239(CDIF1296T_00239),gene-CDIF1296T_03727(CDIF1296T_03727)	http://www.kegg.jp/kegg-bin/show_pathway?map00550/K08384%09%23FFFFFF,red/K01000%09%23FFFFFF,red/K05366%09%23FFFFFF,red/K02563%09%23FFFFFF,red/K06153%09%23FFFFFF,red/K01928%09%23FFFFFF,green/K07260%09%23FFFFFF,green/K00790%09%23FFFFFF,green/K18866%09%23FFFFFF,red/K05515%09%23FFFFFF,red/
ko00310	Lysine degradation	Metabolism	Amino acid metabolism	1	3	4	7	0.167682	0.912936	gene-CDIF1296T_00616(CDIF1296T_00616)	gene-CDIF1296T_02807(CDIF1296T_02807),gene-CDIF1296T_02808(CDIF1296T_02808),gene-CDIF1296T_02809(CDIF1296T_02809)	http://www.kegg.jp/kegg-bin/show_pathway?map00310/K21672%09%23FFFFFF,red/K01035%09%23FFFFFF,green/K00626%09%23FFFFFF,green/K01034%09%23FFFFFF,green/
ko00520	Amino sugar and nucleotide sugar metabolism	Metabolism	Carbohydrate metabolism	1	18	19	48	0.20218	0.99966	gene-CDIF1296T_01124(CDIF1296T_01124)	gene-CDIF1296T_01101(CDIF1296T_01101),gene-CDIF1296T_00239(CDIF1296T_00239),gene-CDIF1296T_03393(CDIF1296T_03393),gene-CDIF1296T_00668(CDIF1296T_00668),gene-CDIF1296T_00669(CDIF1296T_00669),gene-CDIF1296T_03108(CDIF1296T_03108),gene-CDIF1296T_01048(CDIF1296T_01048),gene-CDIF1296T_01049(CDIF1296T_01049),gene-CDIF1296T_03394(CDIF1296T_03394),gene-CDIF1296T_00671(CDIF1296T_00671),gene-CDIF1296T_0110…	http://www.kegg.jp/kegg-bin/show_pathway?map00520/K02796%09%23FFFFFF,green/K02791%09%23FFFFFF,green/K01443%09%23FFFFFF,green/K20117%09%23FFFFFF,green/K02794%09%23FFFFFF,green/K02777%09%23FFFFFF,green/K01791%09%23FFFFFF,red/K02793%09%23FFFFFF,green/K00790%09%23FFFFFF,green/K02795%09%23FFFFFF,green/K02564%09%23FFFFFF,green/K00975%09%23FFFFFF,green/
ko01502	Vancomycin resistance	Human Diseases	Drug resistance: Antimicrobial	4	2	6	13	0.23223	0.99966	gene-CDIF1296T_01704(CDIF1296T_01704),gene-CDIF1296T_02783(CDIF1296T_02783),gene-CDIF1296T_01707(CDIF1296T_01707),gene-CDIF1296T_02786(CDIF1296T_02786)	gene-CDIF1296T_02211(CDIF1296T_02211),gene-CDIF1296T_03727(CDIF1296T_03727)	http://www.kegg.jp/kegg-bin/show_pathway?map01502/K18349%09%23FFFFFF,red/K01000%09%23FFFFFF,red/K07260%09%23FFFFFF,green/K18344%09%23FFFFFF,green/K02563%09%23FFFFFF,red/K18866%09%23FFFFFF,red/
ko00195	Photosynthesis	Metabolism	Energy metabolism	4	0	4	8	0.251332	0.99966	gene-CDIF1296T_03584(CDIF1296T_03584),gene-CDIF1296T_03586(CDIF1296T_03586),gene-CDIF1296T_03589(CDIF1296T_03589),gene-CDIF1296T_03585(CDIF1296T_03585)	-	http://www.kegg.jp/kegg-bin/show_pathway?map00195/K02111%09%23FFFFFF,red/K02110%09%23FFFFFF,red/K02112%09%23FFFFFF,red/K02115%09%23FFFFFF,red/
ko00785	Lipoic acid metabolism	Metabolism	Metabolism of cofactors and vitamins	0	2	2	3	0.254616	0.99966	-	gene-CDIF1296T_00108(CDIF1296T_00108),gene-CDIF1296T_01735(CDIF1296T_01735)	http://www.kegg.jp/kegg-bin/show_pathway?map00785/K03800%09%23FFFFFF,green/
ko00627	Aminobenzoate degradation	Metabolism	Xenobiotics biodegradation and metabolism	0	2	2	3	0.254616	0.99966	-	gene-CDIF1296T_02808(CDIF1296T_02808),gene-CDIF1296T_02809(CDIF1296T_02809)	http://www.kegg.jp/kegg-bin/show_pathway?map00627/K01035%09%23FFFFFF,green/K01034%09%23FFFFFF,green/
ko00010	Glycolysis / Gluconeogenesis	Metabolism	Carbohydrate metabolism	6	11	17	44	0.256717	0.99966	gene-CDIF1296T_00101(CDIF1296T_00101),gene-CDIF1296T_00563(CDIF1296T_00563),gene-CDIF1296T_03502(CDIF1296T_03502),gene-CDIF1296T_02813(CDIF1296T_02813),gene-CDIF1296T_00100(CDIF1296T_00100),gene-CDIF1296T_01865(CDIF1296T_01865)	gene-CDIF1296T_03188(CDIF1296T_03188),gene-CDIF1296T_03211(CDIF1296T_03211),gene-CDIF1296T_03221(CDIF1296T_03221),gene-CDIF1296T_03108(CDIF1296T_03108),gene-CDIF1296T_03189(CDIF1296T_03189),gene-CDIF1296T_02798(CDIF1296T_02798),gene-CDIF1296T_02634(CDIF1296T_02634),gene-CDIF1296T_00584(CDIF1296T_00584),gene-CDIF1296T_03047(CDIF1296T_03047),gene-CDIF1296T_03111(CDIF1296T_03111),gene-CDIF1296T_0263…	http://www.kegg.jp/kegg-bin/show_pathway?map00010/K01223%09%23FFFFFF,green/K00627%09%23FFFFFF,red/K02791%09%23FFFFFF,green/K20117%09%23FFFFFF,green/K02777%09%23FFFFFF,green/K00134%09%23FFFFFF,red/K00850%09%23FFFFFF,red/K03737%09%23FFFFFF,red/K04072%09%23FFFFFF,purple/K00382%09%23FFFFFF,red/
ko05111	Biofilm formation - Vibrio cholerae	Cellular Processes	Cellular community - prokaryotes	1	4	5	11	0.280046	0.99966	gene-CDIF1296T_01124(CDIF1296T_01124)	gene-CDIF1296T_02416(CDIF1296T_02416),gene-CDIF1296T_03108(CDIF1296T_03108),gene-CDIF1296T_01671(CDIF1296T_01671),gene-CDIF1296T_02636(CDIF1296T_02636)	http://www.kegg.jp/kegg-bin/show_pathway?map05111/K02777%09%23FFFFFF,green/K01791%09%23FFFFFF,red/K00640%09%23FFFFFF,green/K02456%09%23FFFFFF,green/
ko00650	Butanoate metabolism	Metabolism	Carbohydrate metabolism	5	7	12	31	0.306636	0.99966	gene-CDIF1296T_00563(CDIF1296T_00563),gene-CDIF1296T_02493(CDIF1296T_02493),gene-CDIF1296T_00885(CDIF1296T_00885),gene-CDIF1296T_02813(CDIF1296T_02813),gene-CDIF1296T_01640(CDIF1296T_01640)	gene-CDIF1296T_02807(CDIF1296T_02807),gene-CDIF1296T_02810(CDIF1296T_02810),gene-CDIF1296T_02545(CDIF1296T_02545),gene-CDIF1296T_02808(CDIF1296T_02808),gene-CDIF1296T_00928(CDIF1296T_00928),gene-CDIF1296T_02809(CDIF1296T_02809),gene-CDIF1296T_03047(CDIF1296T_03047)	http://www.kegg.jp/kegg-bin/show_pathway?map00650/K00634%09%23FFFFFF,red/K01035%09%23FFFFFF,green/K01034%09%23FFFFFF,green/K01652%09%23FFFFFF,red/K00929%09%23FFFFFF,purple/K00656%09%23FFFFFF,green/K00626%09%23FFFFFF,green/K03737%09%23FFFFFF,red/K04072%09%23FFFFFF,purple/K00019%09%23FFFFFF,green/
ko00410	beta-Alanine metabolism	Metabolism	Metabolism of other amino acids	3	0	3	6	0.312731	0.99966	gene-CDIF1296T_02178(CDIF1296T_02178),gene-CDIF1296T_01583(CDIF1296T_01583),gene-CDIF1296T_03286(CDIF1296T_03286)	-	http://www.kegg.jp/kegg-bin/show_pathway?map00410/K01464%09%23FFFFFF,red/K01918%09%23FFFFFF,red/
ko00790	Folate biosynthesis	Metabolism	Metabolism of cofactors and vitamins	1	5	6	15	0.370395	0.99966	gene-CDIF1296T_01783(CDIF1296T_01783)	gene-CDIF1296T_01180(CDIF1296T_01180),gene-CDIF1296T_03366(CDIF1296T_03366),gene-CDIF1296T_01519(CDIF1296T_01519),gene-CDIF1296T_01801(CDIF1296T_01801),gene-CDIF1296T_01802(CDIF1296T_01802)	http://www.kegg.jp/kegg-bin/show_pathway?map00790/K03637%09%23FFFFFF,green/K11754%09%23FFFFFF,green/K03750%09%23FFFFFF,green/K03639%09%23FFFFFF,green/K01495%09%23FFFFFF,green/K14652%09%23FFFFFF,red/
ko02024	Quorum sensing	Cellular Processes	Cellular community - prokaryotes	9	10	19	53	0.376527	0.99966	gene-CDIF1296T_00656(CDIF1296T_00656),gene-CDIF1296T_00824(CDIF1296T_00824),gene-CDIF1296T_01785(CDIF1296T_01785),gene-CDIF1296T_01483(CDIF1296T_01483),gene-CDIF1296T_01290(CDIF1296T_01290),gene-CDIF1296T_00821(CDIF1296T_00821),gene-CDIF1296T_00260(CDIF1296T_00260),gene-CDIF1296T_00159(CDIF1296T_00159),gene-CDIF1296T_00124(CDIF1296T_00124)	gene-CDIF1296T_01023(CDIF1296T_01023),gene-CDIF1296T_02805(CDIF1296T_02805),gene-CDIF1296T_01021(CDIF1296T_01021),gene-CDIF1296T_03182(CDIF1296T_03182),gene-CDIF1296T_01022(CDIF1296T_01022),gene-CDIF1296T_02803(CDIF1296T_02803),gene-CDIF1296T_00662(CDIF1296T_00662),gene-CDIF1296T_02801(CDIF1296T_02801),gene-CDIF1296T_02804(CDIF1296T_02804),gene-CDIF1296T_02802(CDIF1296T_02802)	http://www.kegg.jp/kegg-bin/show_pathway?map02024/K20488%09%23FFFFFF,purple/K09936%09%23FFFFFF,red/K02034%09%23FFFFFF,green/K11752%09%23FFFFFF,red/K02033%09%23FFFFFF,green/K03073%09%23FFFFFF,red/K11063%09%23FFFFFF,red/K02031%09%23FFFFFF,green/K07699%09%23FFFFFF,red/K03076%09%23FFFFFF,red/K02035%09%23FFFFFF,green/K02032%09%23FFFFFF,green/K15583%09%23FFFFFF,green/K20485%09%23FFFFFF,green/K03070%09%…
ko00430	Taurine and hypotaurine metabolism	Metabolism	Metabolism of other amino acids	0	2	2	4	0.401366	0.99966	-	gene-CDIF1296T_00301(CDIF1296T_00301),gene-CDIF1296T_01607(CDIF1296T_01607)	http://www.kegg.jp/kegg-bin/show_pathway?map00430/K00681%09%23FFFFFF,green/K00260%09%23FFFFFF,green/
ko00472	D-Arginine and D-ornithine metabolism	Metabolism	Metabolism of other amino acids	2	0	2	4	0.401366	0.99966	gene-CDIF1296T_00616(CDIF1296T_00616),gene-CDIF1296T_00619(CDIF1296T_00619)	-	http://www.kegg.jp/kegg-bin/show_pathway?map00472/K21672%09%23FFFFFF,red/K17899%09%23FFFFFF,red/
ko00480	Glutathione metabolism	Metabolism	Metabolism of other amino acids	1	1	2	4	0.401366	0.99966	gene-CDIF1296T_00875(CDIF1296T_00875)	gene-CDIF1296T_01607(CDIF1296T_01607)	http://www.kegg.jp/kegg-bin/show_pathway?map00480/K00681%09%23FFFFFF,green/K01270%09%23FFFFFF,red/
ko00625	Chloroalkane and chloroalkene degradation	Metabolism	Xenobiotics biodegradation and metabolism	1	1	2	4	0.401366	0.99966	gene-CDIF1296T_00563(CDIF1296T_00563)	gene-CDIF1296T_03047(CDIF1296T_03047)	http://www.kegg.jp/kegg-bin/show_pathway?map00625/K04072%09%23FFFFFF,purple/
ko00071	Fatty acid degradation	Metabolism	Lipid metabolism	1	2	3	7	0.421517	0.99966	gene-CDIF1296T_00563(CDIF1296T_00563)	gene-CDIF1296T_02807(CDIF1296T_02807),gene-CDIF1296T_03047(CDIF1296T_03047)	http://www.kegg.jp/kegg-bin/show_pathway?map00071/K00626%09%23FFFFFF,green/K04072%09%23FFFFFF,purple/
ko00561	Glycerolipid metabolism	Metabolism	Lipid metabolism	2	2	4	10	0.431438	0.99966	gene-CDIF1296T_01254(CDIF1296T_01254),gene-CDIF1296T_02763(CDIF1296T_02763)	gene-CDIF1296T_01410(CDIF1296T_01410),gene-CDIF1296T_00034(CDIF1296T_00034)	http://www.kegg.jp/kegg-bin/show_pathway?map00561/K03429%09%23FFFFFF,green/K08591%09%23FFFFFF,red/K03621%09%23FFFFFF,red/
ko04122	Sulfur relay system	Genetic Information Processing	Folding, sorting and degradation	2	2	4	10	0.431438	0.99966	gene-CDIF1296T_01790(CDIF1296T_01790),gene-CDIF1296T_01791(CDIF1296T_01791)	gene-CDIF1296T_01801(CDIF1296T_01801),gene-CDIF1296T_01802(CDIF1296T_01802)	http://www.kegg.jp/kegg-bin/show_pathway?map04122/K03637%09%23FFFFFF,green/K03154%09%23FFFFFF,red/K03639%09%23FFFFFF,green/K03148%09%23FFFFFF,red/
ko00330	Arginine and proline metabolism	Metabolism	Amino acid metabolism	5	2	7	19	0.444186	0.99966	gene-CDIF1296T_00616(CDIF1296T_00616),gene-CDIF1296T_03397(CDIF1296T_03397),gene-CDIF1296T_03349(CDIF1296T_03349),gene-CDIF1296T_03354(CDIF1296T_03354),gene-CDIF1296T_03356(CDIF1296T_03356)	gene-CDIF1296T_00203(CDIF1296T_00203),gene-CDIF1296T_01566(CDIF1296T_01566)	http://www.kegg.jp/kegg-bin/show_pathway?map00330/K21672%09%23FFFFFF,red/K10794%09%23FFFFFF,red/K10793%09%23FFFFFF,red/K00286%09%23FFFFFF,purple/K01777%09%23FFFFFF,red/K00812%09%23FFFFFF,green/
ko00670	One carbon pool by folate	Metabolism	Metabolism of cofactors and vitamins	2	2	4	11	0.517948	0.99966	gene-CDIF1296T_00428(CDIF1296T_00428),gene-CDIF1296T_00427(CDIF1296T_00427)	gene-CDIF1296T_03572(CDIF1296T_03572),gene-CDIF1296T_02865(CDIF1296T_02865)	http://www.kegg.jp/kegg-bin/show_pathway?map00670/K01934%09%23FFFFFF,green/K11175%09%23FFFFFF,red/K00602%09%23FFFFFF,red/K00600%09%23FFFFFF,green/
ko03070	Bacterial secretion system	Environmental Information Processing	Membrane transport	3	1	4	11	0.517948	0.99966	gene-CDIF1296T_00124(CDIF1296T_00124),gene-CDIF1296T_00159(CDIF1296T_00159),gene-CDIF1296T_00260(CDIF1296T_00260)	gene-CDIF1296T_02416(CDIF1296T_02416)	http://www.kegg.jp/kegg-bin/show_pathway?map03070/K03076%09%23FFFFFF,red/K03073%09%23FFFFFF,red/K02456%09%23FFFFFF,green/K03070%09%23FFFFFF,red/
ko00780	Biotin metabolism	Metabolism	Metabolism of cofactors and vitamins	2	1	3	8	0.523628	0.99966	gene-CDIF1296T_00521(CDIF1296T_00521),gene-CDIF1296T_01260(CDIF1296T_01260)	gene-CDIF1296T_02258(CDIF1296T_02258)	http://www.kegg.jp/kegg-bin/show_pathway?map00780/K01012%09%23FFFFFF,purple/K09458%09%23FFFFFF,red/
ko00350	Tyrosine metabolism	Metabolism	Amino acid metabolism	1	2	3	8	0.523628	0.99966	gene-CDIF1296T_00563(CDIF1296T_00563)	gene-CDIF1296T_00203(CDIF1296T_00203),gene-CDIF1296T_03047(CDIF1296T_03047)	http://www.kegg.jp/kegg-bin/show_pathway?map00350/K04072%09%23FFFFFF,purple/K00812%09%23FFFFFF,green/
ko00072	Synthesis and degradation of ketone bodies	Metabolism	Lipid metabolism	0	2	2	5	0.53255	0.99966	-	gene-CDIF1296T_02807(CDIF1296T_02807),gene-CDIF1296T_02810(CDIF1296T_02810)	http://www.kegg.jp/kegg-bin/show_pathway?map00072/K00626%09%23FFFFFF,green/K00019%09%23FFFFFF,green/
ko04621	NOD-like receptor signaling pathway	Organismal Systems	Immune system	0	2	2	5	0.53255	0.99966	-	gene-CDIF1296T_00487(CDIF1296T_00487),gene-CDIF1296T_03114(CDIF1296T_03114)	http://www.kegg.jp/kegg-bin/show_pathway?map04621/K03671%09%23FFFFFF,green/K04079%09%23FFFFFF,green/
ko05120	Epithelial cell signaling in Helicobacter pylori infection	Human Diseases	Infectious diseases: Bacterial	1	0	1	2	0.551142	0.99966	gene-CDIF1296T_01304(CDIF1296T_01304)	-	http://www.kegg.jp/kegg-bin/show_pathway?map05120/K08303%09%23FFFFFF,red/
ko00562	Inositol phosphate metabolism	Metabolism	Carbohydrate metabolism	0	1	1	2	0.551142	0.99966	-	gene-CDIF1296T_02998(CDIF1296T_02998)	http://www.kegg.jp/kegg-bin/show_pathway?map00562/K22230%09%23FFFFFF,green/
ko00130	Ubiquinone and other terpenoid-quinone biosynthesis	Metabolism	Metabolism of cofactors and vitamins	0	1	1	2	0.551142	0.99966	-	gene-CDIF1296T_00978(CDIF1296T_00978)	http://www.kegg.jp/kegg-bin/show_pathway?map00130/K03809%09%23FFFFFF,green/
ko00500	Starch and sucrose metabolism	Metabolism	Carbohydrate metabolism	2	18	20	61	0.563153	0.99966	gene-CDIF1296T_01680(CDIF1296T_01680),gene-CDIF1296T_03140(CDIF1296T_03140)	gene-CDIF1296T_03188(CDIF1296T_03188),gene-CDIF1296T_02672(CDIF1296T_02672),gene-CDIF1296T_01050(CDIF1296T_01050),gene-CDIF1296T_03211(CDIF1296T_03211),gene-CDIF1296T_03221(CDIF1296T_03221),gene-CDIF1296T_01051(CDIF1296T_01051),gene-CDIF1296T_03108(CDIF1296T_03108),gene-CDIF1296T_03189(CDIF1296T_03189),gene-CDIF1296T_01048(CDIF1296T_01048),gene-CDIF1296T_02633(CDIF1296T_02633),gene-CDIF1296T_0104…	http://www.kegg.jp/kegg-bin/show_pathway?map00500/K01223%09%23FFFFFF,green/K00703%09%23FFFFFF,green/K01232%09%23FFFFFF,purple/K00694%09%23FFFFFF,green/K02791%09%23FFFFFF,green/K02760%09%23FFFFFF,purple/K02761%09%23FFFFFF,green/K02777%09%23FFFFFF,green/K01226%09%23FFFFFF,green/K00688%09%23FFFFFF,green/K00975%09%23FFFFFF,green/
ko00630	Glyoxylate and dicarboxylate metabolism	Metabolism	Carbohydrate metabolism	3	3	6	18	0.57632	0.99966	gene-CDIF1296T_00101(CDIF1296T_00101),gene-CDIF1296T_01248(CDIF1296T_01248),gene-CDIF1296T_02953(CDIF1296T_02953)	gene-CDIF1296T_02700(CDIF1296T_02700),gene-CDIF1296T_02807(CDIF1296T_02807),gene-CDIF1296T_02865(CDIF1296T_02865)	http://www.kegg.jp/kegg-bin/show_pathway?map00630/K01091%09%23FFFFFF,green/K00626%09%23FFFFFF,green/K00382%09%23FFFFFF,red/K00600%09%23FFFFFF,green/K00042%09%23FFFFFF,red/K00104%09%23FFFFFF,red/
ko00620	Pyruvate metabolism	Metabolism	Carbohydrate metabolism	5	6	11	35	0.641455	0.99966	gene-CDIF1296T_00101(CDIF1296T_00101),gene-CDIF1296T_01245(CDIF1296T_01245),gene-CDIF1296T_00563(CDIF1296T_00563),gene-CDIF1296T_02813(CDIF1296T_02813),gene-CDIF1296T_00100(CDIF1296T_00100)	gene-CDIF1296T_00083(CDIF1296T_00083),gene-CDIF1296T_02807(CDIF1296T_02807),gene-CDIF1296T_01208(CDIF1296T_01208),gene-CDIF1296T_00928(CDIF1296T_00928),gene-CDIF1296T_00590(CDIF1296T_00590),gene-CDIF1296T_03047(CDIF1296T_03047)	http://www.kegg.jp/kegg-bin/show_pathway?map00620/K00627%09%23FFFFFF,red/K01958%09%23FFFFFF,green/K22373%09%23FFFFFF,red/K00656%09%23FFFFFF,green/K00626%09%23FFFFFF,green/K03737%09%23FFFFFF,red/K04072%09%23FFFFFF,purple/K03778%09%23FFFFFF,green/K00382%09%23FFFFFF,red/K01759%09%23FFFFFF,green/
ko00460	Cyanoamino acid metabolism	Metabolism	Metabolism of other amino acids	0	2	2	6	0.64246	0.99966	-	gene-CDIF1296T_02865(CDIF1296T_02865),gene-CDIF1296T_01607(CDIF1296T_01607)	http://www.kegg.jp/kegg-bin/show_pathway?map00460/K00681%09%23FFFFFF,green/K00600%09%23FFFFFF,green/
ko00061	Fatty acid biosynthesis	Metabolism	Lipid metabolism	3	1	4	13	0.668911	0.99966	gene-CDIF1296T_01259(CDIF1296T_01259),gene-CDIF1296T_01260(CDIF1296T_01260),gene-CDIF1296T_01255(CDIF1296T_01255)	gene-CDIF1296T_01157(CDIF1296T_01157)	http://www.kegg.jp/kegg-bin/show_pathway?map00061/K00648%09%23FFFFFF,red/K09458%09%23FFFFFF,red/K02078%09%23FFFFFF,purple/
ko02010	ABC transporters	Environmental Information Processing	Membrane transport	18	12	30	96	0.683052	0.99966	gene-CDIF1296T_03031(CDIF1296T_03031),gene-CDIF1296T_00525(CDIF1296T_00525),gene-CDIF1296T_01554(CDIF1296T_01554),gene-CDIF1296T_01115(CDIF1296T_01115),gene-CDIF1296T_01851(CDIF1296T_01851),gene-CDIF1296T_01118(CDIF1296T_01118),gene-CDIF1296T_03524(CDIF1296T_03524),gene-CDIF1296T_02280(CDIF1296T_02280),gene-CDIF1296T_00524(CDIF1296T_00524),gene-CDIF1296T_00990(CDIF1296T_00990),gene-CDIF1296T_0303…	gene-CDIF1296T_01693(CDIF1296T_01693),gene-CDIF1296T_01662(CDIF1296T_01662),gene-CDIF1296T_01035(CDIF1296T_01035),gene-CDIF1296T_01664(CDIF1296T_01664),gene-CDIF1296T_02578(CDIF1296T_02578),gene-CDIF1296T_01023(CDIF1296T_01023),gene-CDIF1296T_01694(CDIF1296T_01694),gene-CDIF1296T_03071(CDIF1296T_03071),gene-CDIF1296T_03021(CDIF1296T_03021),gene-CDIF1296T_01663(CDIF1296T_01663),gene-CDIF1296T_0307…	http://www.kegg.jp/kegg-bin/show_pathway?map02010/K11071%09%23FFFFFF,red/K11072%09%23FFFFFF,red/K11070%09%23FFFFFF,red/K10441%09%23FFFFFF,purple/K16905%09%23FFFFFF,red/K03523%09%23FFFFFF,red/K15555%09%23FFFFFF,green/K15553%09%23FFFFFF,red/K19310%09%23FFFFFF,red/K16906%09%23FFFFFF,red/K09697%09%23FFFFFF,green/K15583%09%23FFFFFF,green/K05816%09%23FFFFFF,red/K02020%09%23FFFFFF,green/K10440%09%23FFFF…
ko00260	Glycine, serine and threonine metabolism	Metabolism	Amino acid metabolism	2	4	6	20	0.692751	0.99966	gene-CDIF1296T_00101(CDIF1296T_00101),gene-CDIF1296T_02638(CDIF1296T_02638)	gene-CDIF1296T_02865(CDIF1296T_02865),gene-CDIF1296T_01085(CDIF1296T_01085),gene-CDIF1296T_01241(CDIF1296T_01241),gene-CDIF1296T_02148(CDIF1296T_02148)	http://www.kegg.jp/kegg-bin/show_pathway?map00260/K01754%09%23FFFFFF,red/K00003%09%23FFFFFF,green/K00928%09%23FFFFFF,green/K00058%09%23FFFFFF,green/K00382%09%23FFFFFF,red/K00600%09%23FFFFFF,green/
ko03420	Nucleotide excision repair	Genetic Information Processing	Replication and repair	2	1	3	10	0.693503	0.99966	gene-CDIF1296T_03619(CDIF1296T_03619),gene-CDIF1296T_01202(CDIF1296T_01202)	gene-CDIF1296T_00917(CDIF1296T_00917)	http://www.kegg.jp/kegg-bin/show_pathway?map03420/K02335%09%23FFFFFF,red/K03723%09%23FFFFFF,red/K03657%09%23FFFFFF,green/
ko04626	Plant-pathogen interaction	Organismal Systems	Environmental adaptation	0	1	1	3	0.699405	0.99966	-	gene-CDIF1296T_00487(CDIF1296T_00487)	http://www.kegg.jp/kegg-bin/show_pathway?map04626/K04079%09%23FFFFFF,green/
ko00910	Nitrogen metabolism	Metabolism	Energy metabolism	0	2	2	7	0.730837	0.99966	-	gene-CDIF1296T_02319(CDIF1296T_02319),gene-CDIF1296T_00301(CDIF1296T_00301)	http://www.kegg.jp/kegg-bin/show_pathway?map00910/K01673%09%23FFFFFF,green/K00260%09%23FFFFFF,green/
ko00450	Selenocompound metabolism	Metabolism	Metabolism of other amino acids	3	1	4	14	0.730947	0.99966	gene-CDIF1296T_02617(CDIF1296T_02617),gene-CDIF1296T_02618(CDIF1296T_02618),gene-CDIF1296T_02829(CDIF1296T_02829)	gene-CDIF1296T_03110(CDIF1296T_03110)	http://www.kegg.jp/kegg-bin/show_pathway?map00450/K14155%09%23FFFFFF,purple/K01042%09%23FFFFFF,red/K01008%09%23FFFFFF,red/
ko01503	Cationic antimicrobial peptide (CAMP) resistance	Human Diseases	Drug resistance: Antimicrobial	3	0	3	11	0.759336	0.99966	gene-CDIF1296T_00398(CDIF1296T_00398),gene-CDIF1296T_00176(CDIF1296T_00176),gene-CDIF1296T_00953(CDIF1296T_00953)	-	http://www.kegg.jp/kegg-bin/show_pathway?map01503/K01448%09%23FFFFFF,red/
ko04112	Cell cycle - Caulobacter	Cellular Processes	Cell growth and death	3	0	3	11	0.759336	0.99966	gene-CDIF1296T_02783(CDIF1296T_02783),gene-CDIF1296T_00001(CDIF1296T_00001),gene-CDIF1296T_02784(CDIF1296T_02784)	-	http://www.kegg.jp/kegg-bin/show_pathway?map04112/K02313%09%23FFFFFF,red/K02563%09%23FFFFFF,red/K03588%09%23FFFFFF,red/
ko00640	Propanoate metabolism	Metabolism	Carbohydrate metabolism	1	4	5	18	0.760858	0.99966	gene-CDIF1296T_00101(CDIF1296T_00101)	gene-CDIF1296T_02807(CDIF1296T_02807),gene-CDIF1296T_02808(CDIF1296T_02808),gene-CDIF1296T_00928(CDIF1296T_00928),gene-CDIF1296T_02809(CDIF1296T_02809)	http://www.kegg.jp/kegg-bin/show_pathway?map00640/K00656%09%23FFFFFF,green/K01035%09%23FFFFFF,green/K00626%09%23FFFFFF,green/K00382%09%23FFFFFF,red/K01034%09%23FFFFFF,green/
ko00564	Glycerophospholipid metabolism	Metabolism	Lipid metabolism	2	2	4	15	0.783823	0.99966	gene-CDIF1296T_01468(CDIF1296T_01468),gene-CDIF1296T_02763(CDIF1296T_02763)	gene-CDIF1296T_03511(CDIF1296T_03511),gene-CDIF1296T_01999(CDIF1296T_01999)	http://www.kegg.jp/kegg-bin/show_pathway?map00564/K01126%09%23FFFFFF,red/K06131%09%23FFFFFF,green/K08591%09%23FFFFFF,red/K03735%09%23FFFFFF,green/
ko02020	Two-component system	Environmental Information Processing	Signal transduction	7	14	21	72	0.796384	0.99966	gene-CDIF1296T_00656(CDIF1296T_00656),gene-CDIF1296T_01704(CDIF1296T_01704),gene-CDIF1296T_00001(CDIF1296T_00001),gene-CDIF1296T_03065(CDIF1296T_03065),gene-CDIF1296T_01707(CDIF1296T_01707),gene-CDIF1296T_01290(CDIF1296T_01290),gene-CDIF1296T_01613(CDIF1296T_01613)	gene-CDIF1296T_03626(CDIF1296T_03626),gene-CDIF1296T_01693(CDIF1296T_01693),gene-CDIF1296T_00699(CDIF1296T_00699),gene-CDIF1296T_02807(CDIF1296T_02807),gene-CDIF1296T_00695(CDIF1296T_00695),gene-CDIF1296T_02808(CDIF1296T_02808),gene-CDIF1296T_00692(CDIF1296T_00692),gene-CDIF1296T_01667(CDIF1296T_01667),gene-CDIF1296T_01694(CDIF1296T_01694),gene-CDIF1296T_03182(CDIF1296T_03182),gene-CDIF1296T_0280…	http://www.kegg.jp/kegg-bin/show_pathway?map02020/K20488%09%23FFFFFF,purple/K01546%09%23FFFFFF,green/K03413%09%23FFFFFF,green/K18349%09%23FFFFFF,red/K18344%09%23FFFFFF,green/K09697%09%23FFFFFF,green/K03408%09%23FFFFFF,green/K00626%09%23FFFFFF,green/K07699%09%23FFFFFF,red/K20485%09%23FFFFFF,green/K02650%09%23FFFFFF,green/K01035%09%23FFFFFF,green/K11636%09%23FFFFFF,red/K09696%09%23FFFFFF,green/K010…
ko00362	Benzoate degradation	Metabolism	Xenobiotics biodegradation and metabolism	0	1	1	4	0.798751	0.99966	-	gene-CDIF1296T_02807(CDIF1296T_02807)	http://www.kegg.jp/kegg-bin/show_pathway?map00362/K00626%09%23FFFFFF,green/
ko03020	RNA polymerase	Genetic Information Processing	Transcription	1	0	1	4	0.798751	0.99966	gene-CDIF1296T_00168(CDIF1296T_00168)	-	http://www.kegg.jp/kegg-bin/show_pathway?map03020/K03040%09%23FFFFFF,red/
ko00280	Valine, leucine and isoleucine degradation	Metabolism	Amino acid metabolism	1	1	2	8	0.799907	0.99966	gene-CDIF1296T_00101(CDIF1296T_00101)	gene-CDIF1296T_02807(CDIF1296T_02807)	http://www.kegg.jp/kegg-bin/show_pathway?map00280/K00626%09%23FFFFFF,green/K00382%09%23FFFFFF,red/
ko00270	Cysteine and methionine metabolism	Metabolism	Amino acid metabolism	3	6	9	34	0.841679	0.99966	gene-CDIF1296T_01749(CDIF1296T_01749),gene-CDIF1296T_02177(CDIF1296T_02177),gene-CDIF1296T_02829(CDIF1296T_02829)	gene-CDIF1296T_00203(CDIF1296T_00203),gene-CDIF1296T_03110(CDIF1296T_03110),gene-CDIF1296T_01670(CDIF1296T_01670),gene-CDIF1296T_01241(CDIF1296T_01241),gene-CDIF1296T_02148(CDIF1296T_02148),gene-CDIF1296T_01671(CDIF1296T_01671)	http://www.kegg.jp/kegg-bin/show_pathway?map00270/K01738%09%23FFFFFF,purple/K14155%09%23FFFFFF,purple/K00003%09%23FFFFFF,green/K00928%09%23FFFFFF,green/K00640%09%23FFFFFF,green/K00812%09%23FFFFFF,green/K12960%09%23FFFFFF,red/
ko00300	Lysine biosynthesis	Metabolism	Amino acid metabolism	0	5	5	20	0.842395	0.99966	-	gene-CDIF1296T_02796(CDIF1296T_02796),gene-CDIF1296T_03795(CDIF1296T_03795),gene-CDIF1296T_02147(CDIF1296T_02147),gene-CDIF1296T_01241(CDIF1296T_01241),gene-CDIF1296T_02148(CDIF1296T_02148)	http://www.kegg.jp/kegg-bin/show_pathway?map00300/K01928%09%23FFFFFF,green/K00003%09%23FFFFFF,green/K05825%09%23FFFFFF,green/K00928%09%23FFFFFF,green/K01586%09%23FFFFFF,green/
ko03410	Base excision repair	Genetic Information Processing	Replication and repair	1	1	2	9	0.852771	0.99966	gene-CDIF1296T_01202(CDIF1296T_01202)	gene-CDIF1296T_00724(CDIF1296T_00724)	http://www.kegg.jp/kegg-bin/show_pathway?map03410/K02335%09%23FFFFFF,red/K10773%09%23FFFFFF,green/
ko00052	Galactose metabolism	Metabolism	Carbohydrate metabolism	1	5	6	24	0.855678	0.99966	gene-CDIF1296T_03502(CDIF1296T_03502)	gene-CDIF1296T_00105(CDIF1296T_00105),gene-CDIF1296T_03161(CDIF1296T_03161),gene-CDIF1296T_00103(CDIF1296T_00103),gene-CDIF1296T_00104(CDIF1296T_00104),gene-CDIF1296T_02439(CDIF1296T_02439)	http://www.kegg.jp/kegg-bin/show_pathway?map00052/K08302%09%23FFFFFF,green/K02774%09%23FFFFFF,green/K00850%09%23FFFFFF,red/K02775%09%23FFFFFF,green/K02773%09%23FFFFFF,green/
ko03060	Protein export	Genetic Information Processing	Folding, sorting and degradation	3	0	3	13	0.856515	0.99966	gene-CDIF1296T_00124(CDIF1296T_00124),gene-CDIF1296T_00159(CDIF1296T_00159),gene-CDIF1296T_00260(CDIF1296T_00260)	-	http://www.kegg.jp/kegg-bin/show_pathway?map03060/K03076%09%23FFFFFF,red/K03073%09%23FFFFFF,red/K03070%09%23FFFFFF,red/
ko00020	Citrate cycle (TCA cycle)	Metabolism	Carbohydrate metabolism	3	1	4	17	0.86453	0.99966	gene-CDIF1296T_00101(CDIF1296T_00101),gene-CDIF1296T_02813(CDIF1296T_02813),gene-CDIF1296T_00100(CDIF1296T_00100)	gene-CDIF1296T_00083(CDIF1296T_00083)	http://www.kegg.jp/kegg-bin/show_pathway?map00020/K00627%09%23FFFFFF,red/K01958%09%23FFFFFF,green/K03737%09%23FFFFFF,red/K00382%09%23FFFFFF,red/
ko00380	Tryptophan metabolism	Metabolism	Amino acid metabolism	0	1	1	5	0.865301	0.99966	-	gene-CDIF1296T_02807(CDIF1296T_02807)	http://www.kegg.jp/kegg-bin/show_pathway?map00380/K00626%09%23FFFFFF,green/
ko05150	Staphylococcus aureus infection	Human Diseases	Infectious diseases: Bacterial	0	1	1	5	0.865301	0.99966	-	gene-CDIF1296T_03101(CDIF1296T_03101)	http://www.kegg.jp/kegg-bin/show_pathway?map05150/K11041%09%23FFFFFF,green/
ko03440	Homologous recombination	Genetic Information Processing	Replication and repair	5	0	5	21	0.873687	0.99966	gene-CDIF1296T_03793(CDIF1296T_03793),gene-CDIF1296T_01202(CDIF1296T_01202),gene-CDIF1296T_02947(CDIF1296T_02947),gene-CDIF1296T_00249(CDIF1296T_00249),gene-CDIF1296T_00004(CDIF1296T_00004)	-	http://www.kegg.jp/kegg-bin/show_pathway?map03440/K02335%09%23FFFFFF,red/K03629%09%23FFFFFF,red/K03581%09%23FFFFFF,red/K03111%09%23FFFFFF,red/K01159%09%23FFFFFF,red/
ko03030	DNA replication	Genetic Information Processing	Replication and repair	3	0	3	14	0.890761	0.99966	gene-CDIF1296T_01328(CDIF1296T_01328),gene-CDIF1296T_03793(CDIF1296T_03793),gene-CDIF1296T_01202(CDIF1296T_01202)	-	http://www.kegg.jp/kegg-bin/show_pathway?map03030/K02335%09%23FFFFFF,red/K03470%09%23FFFFFF,red/K03111%09%23FFFFFF,red/
ko00220	Arginine biosynthesis	Metabolism	Amino acid metabolism	1	2	3	14	0.890761	0.99966	gene-CDIF1296T_00527(CDIF1296T_00527)	gene-CDIF1296T_00203(CDIF1296T_00203),gene-CDIF1296T_00301(CDIF1296T_00301)	http://www.kegg.jp/kegg-bin/show_pathway?map00220/K01438%09%23FFFFFF,red/K00812%09%23FFFFFF,green/K00260%09%23FFFFFF,green/
ko00760	Nicotinate and nicotinamide metabolism	Metabolism	Metabolism of cofactors and vitamins	1	1	2	10	0.892588	0.99966	gene-CDIF1296T_01476(CDIF1296T_01476)	gene-CDIF1296T_03662(CDIF1296T_03662)	http://www.kegg.jp/kegg-bin/show_pathway?map00760/K00763%09%23FFFFFF,green/K03742%09%23FFFFFF,red/
ko02040	Flagellar assembly	Cellular Processes	Cell motility	0	8	8	33	0.900118	0.99966	-	gene-CDIF1296T_00458(CDIF1296T_00458),gene-CDIF1296T_00466(CDIF1296T_00466),gene-CDIF1296T_00913(CDIF1296T_00913),gene-CDIF1296T_00477(CDIF1296T_00477),gene-CDIF1296T_00471(CDIF1296T_00471),gene-CDIF1296T_00468(CDIF1296T_00468),gene-CDIF1296T_00483(CDIF1296T_00483),gene-CDIF1296T_00474(CDIF1296T_00474)	http://www.kegg.jp/kegg-bin/show_pathway?map02040/K02387%09%23FFFFFF,green/K02414%09%23FFFFFF,green/K02390%09%23FFFFFF,green/K02400%09%23FFFFFF,green/K02557%09%23FFFFFF,green/K02419%09%23FFFFFF,green/K02392%09%23FFFFFF,green/
ko00360	Phenylalanine metabolism	Metabolism	Amino acid metabolism	0	1	1	7	0.939708	0.99966	-	gene-CDIF1296T_00203(CDIF1296T_00203)	http://www.kegg.jp/kegg-bin/show_pathway?map00360/K00812%09%23FFFFFF,green/
ko00401	Novobiocin biosynthesis	Metabolism	Biosynthesis of other secondary metabolites	0	1	1	7	0.939708	0.99966	-	gene-CDIF1296T_00203(CDIF1296T_00203)	http://www.kegg.jp/kegg-bin/show_pathway?map00401/K00812%09%23FFFFFF,green/
ko00053	Ascorbate and aldarate metabolism	Metabolism	Carbohydrate metabolism	0	1	1	7	0.939708	0.99966	-	gene-CDIF1296T_02680(CDIF1296T_02680)	http://www.kegg.jp/kegg-bin/show_pathway?map00053/K02822%09%23FFFFFF,green/
ko00970	Aminoacyl-tRNA biosynthesis	Genetic Information Processing	Translation	2	4	6	28	0.939967	0.99966	gene-CDIF1296T_02617(CDIF1296T_02617),gene-CDIF1296T_00878(CDIF1296T_00878)	gene-CDIF1296T_02647(CDIF1296T_02647),gene-CDIF1296T_00113(CDIF1296T_00113),gene-CDIF1296T_00112(CDIF1296T_00112),gene-CDIF1296T_00024(CDIF1296T_00024)	http://www.kegg.jp/kegg-bin/show_pathway?map00970/K01887%09%23FFFFFF,red/K01875%09%23FFFFFF,green/K01042%09%23FFFFFF,red/K01869%09%23FFFFFF,green/K01881%09%23FFFFFF,green/
ko00680	Methane metabolism	Metabolism	Energy metabolism	1	2	3	17	0.953902	0.99966	gene-CDIF1296T_03502(CDIF1296T_03502)	gene-CDIF1296T_02865(CDIF1296T_02865),gene-CDIF1296T_01085(CDIF1296T_01085)	http://www.kegg.jp/kegg-bin/show_pathway?map00680/K00850%09%23FFFFFF,red/K00058%09%23FFFFFF,green/K00600%09%23FFFFFF,green/
ko00240	Pyrimidine metabolism	Metabolism	Nucleotide metabolism	7	0	7	33	0.95425	0.99966	gene-CDIF1296T_02178(CDIF1296T_02178),gene-CDIF1296T_02522(CDIF1296T_02522),gene-CDIF1296T_00204(CDIF1296T_00204),gene-CDIF1296T_00306(CDIF1296T_00306),gene-CDIF1296T_00305(CDIF1296T_00305),gene-CDIF1296T_03286(CDIF1296T_03286),gene-CDIF1296T_00716(CDIF1296T_00716)	-	http://www.kegg.jp/kegg-bin/show_pathway?map00240/K02823%09%23FFFFFF,red/K21636%09%23FFFFFF,red/K01464%09%23FFFFFF,red/K01520%09%23FFFFFF,red/K00876%09%23FFFFFF,red/K00609%09%23FFFFFF,red/
ko00261	Monobactam biosynthesis	Metabolism	Biosynthesis of other secondary metabolites	0	1	1	8	0.95968	0.99966	-	gene-CDIF1296T_02148(CDIF1296T_02148)	http://www.kegg.jp/kegg-bin/show_pathway?map00261/K00928%09%23FFFFFF,green/
ko03018	RNA degradation	Genetic Information Processing	Folding, sorting and degradation	2	0	2	13	0.959901	0.99966	gene-CDIF1296T_00930(CDIF1296T_00930),gene-CDIF1296T_03502(CDIF1296T_03502)	-	http://www.kegg.jp/kegg-bin/show_pathway?map03018/K00850%09%23FFFFFF,red/K05592%09%23FFFFFF,red/
ko00900	Terpenoid backbone biosynthesis	Metabolism	Metabolism of terpenoids and polyketides	1	1	2	14	0.971425	0.99966	gene-CDIF1296T_02900(CDIF1296T_02900)	gene-CDIF1296T_02807(CDIF1296T_02807)	http://www.kegg.jp/kegg-bin/show_pathway?map00900/K00806%09%23FFFFFF,red/K00626%09%23FFFFFF,green/
ko00030	Pentose phosphate pathway	Metabolism	Carbohydrate metabolism	2	3	5	28	0.977794	0.99966	gene-CDIF1296T_03502(CDIF1296T_03502),gene-CDIF1296T_00523(CDIF1296T_00523)	gene-CDIF1296T_00512(CDIF1296T_00512),gene-CDIF1296T_00511(CDIF1296T_00511),gene-CDIF1296T_00510(CDIF1296T_00510)	http://www.kegg.jp/kegg-bin/show_pathway?map00030/K00852%09%23FFFFFF,red/K17466%09%23FFFFFF,green/K17467%09%23FFFFFF,green/K00850%09%23FFFFFF,red/K17465%09%23FFFFFF,green/
ko00440	Phosphonate and phosphinate metabolism	Metabolism	Metabolism of other amino acids	0	1	1	10	0.981983	0.99966	-	gene-CDIF1296T_00857(CDIF1296T_00857)	http://www.kegg.jp/kegg-bin/show_pathway?map00440/K06167%09%23FFFFFF,green/
ko00400	Phenylalanine, tyrosine and tryptophan biosynthesis	Metabolism	Amino acid metabolism	0	2	2	17	0.989898	0.99966	-	gene-CDIF1296T_00203(CDIF1296T_00203),gene-CDIF1296T_01965(CDIF1296T_01965)	http://www.kegg.jp/kegg-bin/show_pathway?map00400/K03856%09%23FFFFFF,green/K00812%09%23FFFFFF,green/
ko00250	Alanine, aspartate and glutamate metabolism	Metabolism	Amino acid metabolism	2	2	4	27	0.991338	0.99966	gene-CDIF1296T_00305(CDIF1296T_00305),gene-CDIF1296T_01712(CDIF1296T_01712)	gene-CDIF1296T_00203(CDIF1296T_00203),gene-CDIF1296T_00301(CDIF1296T_00301)	http://www.kegg.jp/kegg-bin/show_pathway?map00250/K01953%09%23FFFFFF,red/K00812%09%23FFFFFF,green/K00260%09%23FFFFFF,green/K00609%09%23FFFFFF,red/
ko00040	Pentose and glucuronate interconversions	Metabolism	Carbohydrate metabolism	1	1	2	18	0.992903	0.99966	gene-CDIF1296T_03144(CDIF1296T_03144)	gene-CDIF1296T_03084(CDIF1296T_03084)	http://www.kegg.jp/kegg-bin/show_pathway?map00040/K16850%09%23FFFFFF,green/K01805%09%23FFFFFF,red/
ko00230	Purine metabolism	Metabolism	Nucleotide metabolism	6	1	7	42	0.995065	0.99966	gene-CDIF1296T_00430(CDIF1296T_00430),gene-CDIF1296T_00427(CDIF1296T_00427),gene-CDIF1296T_00429(CDIF1296T_00429),gene-CDIF1296T_00204(CDIF1296T_00204),gene-CDIF1296T_00160(CDIF1296T_00160),gene-CDIF1296T_00428(CDIF1296T_00428)	gene-CDIF1296T_02448(CDIF1296T_02448)	http://www.kegg.jp/kegg-bin/show_pathway?map00230/K21636%09%23FFFFFF,red/K11175%09%23FFFFFF,red/K01952%09%23FFFFFF,red/K01945%09%23FFFFFF,red/K00088%09%23FFFFFF,green/K00939%09%23FFFFFF,red/K00602%09%23FFFFFF,red/
ko00340	Histidine metabolism	Metabolism	Amino acid metabolism	0	1	1	14	0.996415	0.99966	-	gene-CDIF1296T_01168(CDIF1296T_01168)	http://www.kegg.jp/kegg-bin/show_pathway?map00340/K04486%09%23FFFFFF,green/
ko03430	Mismatch repair	Genetic Information Processing	Replication and repair	1	1	2	21	0.997578	0.99966	gene-CDIF1296T_03793(CDIF1296T_03793)	gene-CDIF1296T_00917(CDIF1296T_00917)	http://www.kegg.jp/kegg-bin/show_pathway?map03430/K03657%09%23FFFFFF,green/K03111%09%23FFFFFF,red/
ko00860	Porphyrin and chlorophyll metabolism	Metabolism	Metabolism of cofactors and vitamins	2	1	3	27	0.998111	0.99966	gene-CDIF1296T_03008(CDIF1296T_03008),gene-CDIF1296T_01764(CDIF1296T_01764)	gene-CDIF1296T_02824(CDIF1296T_02824)	http://www.kegg.jp/kegg-bin/show_pathway?map00860/K04720%09%23FFFFFF,green/K03594%09%23FFFFFF,red/K00230%09%23FFFFFF,red/
ko00710	Carbon fixation in photosynthetic organisms	Metabolism	Energy metabolism	1	0	1	16	0.998403	0.99966	gene-CDIF1296T_01865(CDIF1296T_01865)	-	http://www.kegg.jp/kegg-bin/show_pathway?map00710/K00134%09%23FFFFFF,red/
ko00720	Carbon fixation pathways in prokaryotes	Metabolism	Energy metabolism	1	2	3	32	0.99966	0.99966	gene-CDIF1296T_02813(CDIF1296T_02813)	gene-CDIF1296T_00083(CDIF1296T_00083),gene-CDIF1296T_02807(CDIF1296T_02807)	http://www.kegg.jp/kegg-bin/show_pathway?map00720/K01958%09%23FFFFFF,green/K00626%09%23FFFFFF,green/K03737%09%23FFFFFF,red/
